# Supplementary material for: Genome wide characterization and expression analysis of CrRLK1L gene family in wheat unravels their roles in development and stress-specific responses
Source: Front Plant Sci. 2024 Mar 26;15:1345774. doi: 10.3389/fpls.2024.1345774 (PMC11002176; doi:10.3389/fpls.2024.1345774)
Supplement: Supplementary file 6 [file Table_4.xlsx]

## Sheet: Sheet1
Supplementary Table S4. Ka/Ks analysis of Ta-CrRLK1L paralogs
Gene 1	Gene 2	Ka	Ks	Ka/Ks
Ta-CrRLK1L5-A	Ta-CrRLK1L5-B	0.00599803	0.045185	0.132744
Ta-CrRLK1L5-A	Ta-CrRLK1L5-D	0.00851357	0.0483661	0.176023
Ta-CrRLK1L5-A	Ta-CrRLK1L9-A	0.046848	0.209038	0.224112
Ta-CrRLK1L5-A	Ta-CrRLK1L9-B	0.043098	0.189972	0.226865
Ta-CrRLK1L5-A	Ta-CrRLK1L9-D	0.0407636	0.202097	0.201703
Ta-CrRLK1L5-B	Ta-CrRLK1L5-D	0.00851144	0.066359	0.128263
Ta-CrRLK1L5-B	Ta-CrRLK1L9-A	0.0454121	0.231762	0.195943
Ta-CrRLK1L5-B	Ta-CrRLK1L9-B	0.0426861	0.203927	0.209321
Ta-CrRLK1L5-B	Ta-CrRLK1L9-D	0.0403605	0.214198	0.188426
Ta-CrRLK1L5-D	Ta-CrRLK1L9-A	0.0481773	0.190346	0.253104
Ta-CrRLK1L5-D	Ta-CrRLK1L9-B	0.0441549	0.178376	0.247539
Ta-CrRLK1L5-D	Ta-CrRLK1L9-D	0.0418182	0.190346	0.219696
Ta-CrRLK1L9-A	Ta-CrRLK1L9-B	0.0148433	0.11765	0.126165
Ta-CrRLK1L9-A	Ta-CrRLK1L9-D	0.0163625	0.110268	0.148388
Ta-CrRLK1L9-B	Ta-CrRLK1L9-D	0.0112803	0.086604	0.130251
Ta-CrRLK1L6-A	Ta-CrRLK1L6-B	0.057125	0.169672	0.336679
Ta-CrRLK1L6-A	Ta-CrRLK1L6-D	0.0404977	0.121123	0.334351
Ta-CrRLK1L6-B	Ta-CrRLK1L6-D	0.0415682	0.103544	0.401455
Ta-CrRLK1L6-A	Ta-CrRLK1L7-B	0.122541	0.318276	0.385014
Ta-CrRLK1L6-A	Ta-CrRLK1L7-D	0.142368	0.299232	0.475777
Ta-CrRLK1L6-B	Ta-CrRLK1L7-B	0.108392	0.321709	0.336927
Ta-CrRLK1L6-B	Ta-CrRLK1L7-D	0.137784	0.295663	0.466015
Ta-CrRLK1L6-D	Ta-CrRLK1L7-B	0.118735	0.311519	0.381149
Ta-CrRLK1L6-D	Ta-CrRLK1L7-D	0.143412	0.298701	0.48012
Note: Ka/Ks value for Ta-CrRLK1L paralogs with nucleotide sequence identity of >80%
using Tbtool (Chen et al., 2020). Gene 1 and Gene 2 gene represent pair used in the analysis.
