# Supplementary material for: Genome wide characterization and expression analysis of CrRLK1L gene family in wheat unravels their roles in development and stress-specific responses
Source: Front Plant Sci. 2024 Mar 26;15:1345774. doi: 10.3389/fpls.2024.1345774 (PMC11002176; doi:10.3389/fpls.2024.1345774)
Supplement: Supplementary file 8 [file Table_6.xlsx]

## Sheet: Five tissue types expression
Gene	ERX391046	ERX391050	Average	ERX391071	ERX391061	Average	ERX391062	ERX391021	Average	ERX391032	ERX391016	Average	ERX391052	ERX391070	Average
CRRLK1L1-A	0	0	0	0.447583	0.928817	0.6882	0	0	0	0	0	0	0	0	0
CRRLK1L1-B	0	0	0	0.252342	0.427867	0.340105	0	0	0	0	0	0	0	0	0	Fruit whole plant ripening stage
CRRLK1L1-D	0	0	0	0.592162	0.828125	0.710144	0	0	0	0	0	0	0	0	0
CRRLK1L2-A	0.319146	0.261756	0.290451	0.089341	0.087799	0.08857	1.32414	1.27649	1.30032	0.639076	0.491019	0.565047	0.805319	0.684294	0.744806	Cotyledon emergence root
CRRLK1L2-B	0	0	0	0.267952	0.589727	0.42884	2.71824	2.0181	2.36817	0	0	0	0.070373	0	0.0351865
CRRLK1L3-A	0	0	0	17.2518	16.6659	16.9589	28.9206	29.5781	29.2494	17.5338	17.9121	17.7229	3.89073	2.71093	3.30083	Leaf at whole plant fruit formation stage 30 to 50%
CRRLK1L3-B	0.026638	0.1006	0.063619	17.3324	17.7119	17.5221	35.4103	37.1686	36.2895	23.9651	24.2775	24.1213	4.33692	3.63123	3.98408
CRRLK1L3-D	0.369219	0.430802	0.400011	17.1497	18.3365	17.7431	33.2284	31.8632	32.5458	22.3346	22.5032	22.4189	5.27308	4.53913	4.90611	Stem at two nodes or internodes visible stage
CRRLK1L4-A	5.78114	5.31883	5.54999	4.53577	3.9248	4.23029	11.3621	12.0418	11.702	4.4838	3.88047	4.18213	3.15527	3.47861	3.31694
CRRLK1L4-B	0.250332	0.163398	0.206865	0.019447	0	0.0097235	0.032897	1.29026	0.661581	0	0	0	0.017558	0.028209	0.0228835	Inflorescence maximum stem length reached stage
CRRLK1L4-D	0.404609	0.427555	0.416082	2.09126	1.77359	1.93242	10.1471	9.88985	10.0185	1.24161	1.40425	1.32293	0.472187	0.608572	0.54038
CRRLK1L5-A	12.0573	12.129	12.0932	23.9456	22.4725	23.2091	16.9361	16.992	16.9641	25.6487	28.7143	27.1815	23.6989	27.1633	25.4311
CRRLK1L5-B	9.05154	8.60987	8.83071	17.9467	17.1923	17.5695	19.3447	18.9888	19.1667	22.4625	22.3857	22.4241	17.5461	19.5878	18.5669
CRRLK1L5-D	10.4595	10.3914	10.4254	26.8414	26.1854	26.5134	26.2482	24.6788	25.4635	34.272	34.7983	34.5352	23.4515	25.9847	24.7181
CRRLK1L6-A	0	0.045449	0.0227245	2.78095	4.07534	3.42815	4.20119	3.40968	3.80543	5.85267	6.49932	6.176	0.705413	0.291289	0.498351
CRRLK1L6-B	0.175154	0.273178	0.224166	9.34356	9.21165	9.27761	14.0006	13.5899	13.7953	13.4629	13.3224	13.3926	1.38331	1.18089	1.2821
CRRLK1L6-D	0.153612	0.194829	0.174221	6.45121	5.97041	6.21081	16.5079	14.8869	15.6974	13.2829	14.5004	13.8916	1.29112	1.10381	1.19747
CRRLK1L7-B	0	0	0	0.2532	0.38994	0.32157	6.17227	6.58922	6.38075	1.74543	1.30885	1.52714	0.017804	0.054529	0.0361665
CRRLK1L7-D	0	0	0	0.335932	0.415101	0.375517	4.24896	3.66164	3.9553	1.05248	0.902176	0.977328	0	0.010901	0.0054505
CRRLK1L8-A	0	0	0	0	0	0	0	0	0	0	0	0	0	0	0
CRRLK1L8-B	0	0	0	0	0	0	0	0	0	0	0	0	0	0	0
CRRLK1L8-D	0	0	0	0	0	0	0	0	0	0	0	0	0	0	0
CRRLK1L9-A	3.75925	3.24862	3.50394	23.339	22.2934	22.8162	19.5242	19.2506	19.3874	22.3764	22.1965	22.2865	19.8654	22.6975	21.2814
CRRLK1L9-B	5.37097	5.47118	5.42107	16.968	15.7875	16.3777	2.47565	3.12286	2.79926	13.143	12.3061	12.7246	17.0387	19.1215	18.0801
CRRLK1L9-D	2.97004	3.27819	3.12411	16.2407	15.2182	15.7294	3.88605	3.13011	3.50808	12.366	11.1648	11.7654	19.4379	19.9536	19.6957
CRRLK1L10-A	0	0.190958	0.095479	5.27926	5.07368	5.17647	0.069225	0.081521	0.075373	3.02825	2.428	2.72813	7.79253	6.60421	7.19837
CRRLK1L10-B	0.118178	0.226159	0.172169	3.72081	3.71898	3.71989	0.104257	0.06306	0.0836585	2.36828	2.13782	2.25305	4.85421	4.44807	4.65114
CRRLK1L10-D	0.359767	0.217857	0.288812	4.70879	5.18935	4.94907	0.354356	0.399257	0.376806	3.79995	3.38452	3.59224	4.78861	4.26168	4.52514
CRRLK1L11-A	7.32012	7.44988	7.385	4.36583	4.80784	4.58683	4.90939	3.92066	4.41502	6.19053	5.34819	5.76936	8.92525	9.26968	9.09746
CRRLK1L11-B	13.4208	13.5988	13.5098	5.38194	5.69983	5.54088	6.46506	5.14872	5.80689	6.88363	5.93139	6.40751	7.25813	7.60247	7.4303
CRRLK1L11-D	7.68925	8.30524	7.99725	3.96745	3.77497	3.87121	5.28636	4.74305	5.0147	5.76092	5.55153	5.65623	8.62881	7.52235	8.07558
CRRLK1L12-A	0	0.035617	0.0178085	0.020254	0	0.010127	0.024918	0.015071	0.0199945	0.179566	0	0.089783	0.056198	0.009628	0.032913
CRRLK1L12-B	0	0	0	0	0	0	0	0	0	0	0	0	0	0	0
CRRLK1L12-D	0.029455	0	0.0147275	0	0	0	0	0	0	0	0	0	0	0	0
CRRLK1L13-A	0	0	0	0	0	0	0	0	0	0	0	0	0	0	0
CRRLK1L13-B	0	0	0	0	0	0	0	0	0	0	0	0	0	0	0
CRRLK1L13-D	0	0.035074	0.017537	0	0	0	0	0	0	0	0	0	0	0.01914	0.00957
CRRLK1L14-A	10.5737	9.98446	10.2791	19.8099	18.672	19.2409	22.981	21.6752	22.3281	28.7919	28.2064	28.4992	24.7706	27.5465	26.1586
CRRLK1L14-B	13.0684	11.6873	12.3778	18.0996	17.0994	17.5995	6.84488	6.38724	6.61606	25.3396	24.2457	24.7926	21.5906	24.2167	22.9037
CRRLK1L14-D	17.606	17.3119	17.459	22.2881	19.8955	21.0918	17.6961	17.5264	17.6112	30.4242	29.9464	30.1853	22.6644	24.7516	23.708
CRRLK1L15-A	0.63511	0.753461	0.694285	0.728646	0.925755	0.827201	0.69183	0.570078	0.630954	1.71002	1.41947	1.56475	3.5727	2.79087	3.18179
CRRLK1L15-B	1.17186	1.17825	1.17506	0.777067	0.957623	0.867345	1.37092	1.53521	1.45306	1.04842	1.01316	1.03079	2.32189	2.0176	2.16975
CRRLK1L15-D	1.31937	0.98082	1.1501	1.05441	1.12262	1.08852	0.771621	0.794844	0.783232	1.25349	1.12046	1.18698	2.77176	2.14039	2.45608

## Sheet: Sheet1
Supplementary Table S6. Gene expression analysis of Ta-CrRLK1L genes in five tissue types of wheat
Gene	Gene expression in FPKM					Fold change relative to seed
	Seed	Root	Leaf	Stem	Inflorescence	Seed	Root	Leaf	Stem	Inflorescence
Ta-CrRLK1L1-A	0	0.6882	0	0	0	1	ND	ND	ND	ND
Ta-CrRLK1L1-B	0	0.340105	0	0	0	1	ND	ND	ND	ND
Ta-CrRLK1L1-D	0	0.710144	0	0	0	1	ND	ND	ND	ND
Ta-CrRLK1L2-A	0.290451	0.08857	1.30032	0.565047	0.744806	1	0.30494	4.47689	1.94541	2.56431
Ta-CrRLK1L2-B	0	0.42884	2.36817	0	0.0351865	1	ND	ND	ND	ND
Ta-CrRLK1L3-A	0	16.9589	29.2494	17.7229	3.30083	1	ND	ND	ND	ND
Ta-CrRLK1L3-B	0.063619	17.5221	36.2895	24.1213	3.98408	1	275.423	570.419	379.153	62.624
Ta-CrRLK1L3-D	0.400011	17.7431	32.5458	22.4189	4.90611	1	44.3566	81.3624	56.0458	12.2649
Ta-CrRLK1L4-A	5.54999	4.23029	11.702	4.18213	3.31694	1	0.762216	2.10847	0.753539	0.597648
Ta-CrRLK1L4-B	0.206865	0.0097235	0.661581	0	0.0228835	1	0.0470041	3.19813	0	0.11062
Ta-CrRLK1L4-D	0.416082	1.93242	10.0185	1.32293	0.54038	1	4.64433	24.0781	3.17949	1.29873
Ta-CrRLK1L5-A	12.0932	23.2091	16.9641	27.1815	25.4311	1	1.91919	1.40278	2.24767	2.10293
Ta-CrRLK1L5-B	8.83071	17.5695	19.1667	22.4241	18.5669	1	1.98959	2.17046	2.53933	2.10254
Ta-CrRLK1L5-D	10.4254	26.5134	25.4635	34.5352	24.7181	1	2.54315	2.44244	3.3126	2.37094
Ta-CrRLK1L6-A	0.0227245	3.42815	3.80543	6.176	0.498351	1	150.857	167.46	271.777	21.9301
Ta-CrRLK1L6-B	0.224166	9.27761	13.7953	13.3926	1.2821	1	41.3872	61.5405	59.7442	5.71941
Ta-CrRLK1L6-D	0.174221	6.21081	15.6974	13.8916	1.19747	1	35.6491	90.1006	79.736	6.87327
Ta-CrRLK1L7-B	0	0.32157	6.38075	1.52714	0.0361665	1	ND	ND	ND	ND
Ta-CrRLK1L7-D	0	0.375517	3.9553	0.977328	0.0054505	1	ND	ND	ND	ND
Ta-CrRLK1L8-A	0	0	0	0	0	1	ND	ND	ND	ND
Ta-CrRLK1L8-B	0	0	0	0	0	1	ND	ND	ND	ND
Ta-CrRLK1L8-D	0	0	0	0	0	1	ND	ND	ND	ND
Ta-CrRLK1L9-A	3.50394	22.8162	19.3874	22.2865	21.2814	1	6.51159	5.53304	6.36041	6.07358
Ta-CrRLK1L9-B	5.42107	16.3777	2.79926	12.7246	18.0801	1	3.02113	0.516366	2.34724	3.33516
Ta-CrRLK1L9-D	3.12411	15.7294	3.50808	11.7654	19.6957	1	5.03486	1.12291	3.76599	6.30443
Ta-CrRLK1L10-A	0.095479	5.17647	0.075373	2.72813	7.19837	1	54.2158	0.78942	28.573	75.3922
Ta-CrRLK1L10-B	0.172169	3.71989	0.0836585	2.25305	4.65114	1	21.6061	0.485911	13.0863	27.0151
Ta-CrRLK1L10-D	0.288812	4.94907	0.376806	3.59224	4.52514	1	17.136	1.30468	12.438	15.6681
Ta-CrRLK1L11-A	7.385	4.58683	4.41502	5.76936	9.09746	1	0.621101	0.597837	0.781227	1.23188
Ta-CrRLK1L11-B	13.5098	5.54088	5.80689	6.40751	7.4303	1	0.410138	0.429827	0.474285	0.549993
Ta-CrRLK1L11-D	7.99725	3.87121	5.0147	5.65623	8.07558	1	0.484068	0.627053	0.707272	1.00979
Ta-CrRLK1L12-A	0.0178085	0.010127	0.0199945	0.089783	0.032913	1	0.568661	1.12275	5.04158	1.84816
Ta-CrRLK1L12-B	0	0	0	0	0	1	ND	ND	ND	ND
Ta-CrRLK1L12-D	0.0147275	0	0	0	0	1	0	0	0	0
Ta-CrRLK1L13-A	0	0	0	0	0	1	ND	ND	ND	ND
Ta-CrRLK1L13-B	0	0	0	0	0	1	ND	ND	ND	ND
Ta-CrRLK1L13-D	0.017537	0	0	0	0.00957	1	0	0	0	0.545703
Ta-CrRLK1L14-A	10.2791	19.2409	22.3281	28.4992	26.1586	1	1.87186	2.17219	2.77255	2.54484
Ta-CrRLK1L14-B	12.3778	17.5995	6.61606	24.7926	22.9037	1	1.42186	0.53451	2.00299	1.85038
Ta-CrRLK1L14-D	17.459	21.0918	17.6112	30.1853	23.708	1	1.20808	1.00872	1.72893	1.35793
Ta-CrRLK1L15-A	0.694285	0.827201	0.630954	1.56475	3.18179	1	1.19144	0.908782	2.25375	4.58282
Ta-CrRLK1L15-B	1.17506	0.867345	1.45306	1.03079	2.16975	1	0.738131	1.23659	0.877223	1.8465
Ta-CrRLK1L15-D	1.1501	1.08852	0.783232	1.18698	2.45608	1	0.946456	0.681015	1.03207	2.13554
Note: Gene expression analysis in five tissue types like seed/fruit (whole plant ripening stage),
root (Cotyledon emergence stage), Leaf (whole plant fruit formation 30-50% moisture stage)
Stem (Two nodes or internode stage), and Inflorescence (Maximum stem length stage) were analysed
from the trasncriptime datasets by Pingault et al., 2015. Vlaues of the expresion are given in
Fragments Per Kilobase Per Million (FPKM).
Fold change is calculated relative to seed considering expression equal to 1.
ND senote not determined.
