# Supplementary material for: Genome wide characterization and expression analysis of CrRLK1L gene family in wheat unravels their roles in development and stress-specific responses
Source: Front Plant Sci. 2024 Mar 26;15:1345774. doi: 10.3389/fpls.2024.1345774 (PMC11002176; doi:10.3389/fpls.2024.1345774)
Supplement: Supplementary file 10 [file Table_8.xlsx]

## Sheet: TableS8A
Supplementary Table S8A. Co-expresion network nodes for Ta-CrRLK1L gene family members
Ta-CrRLK1L3A
Gene ID	Chr	Annotation	Ortholog(ath)	Blast evalue	Annotation(ath)
TraesCS5B02G330700	5B	Receptor-like kinase	AT5G28680	0	Malectin/receptor-like protein kinase family protein
TraesCS3A02G262100	3A	Receptor-like kinase	AT1G18390	8e-163	Protein kinase superfamily protein
TraesCS7A02G259600	7A	Exocyst complex component, putative	AT5G50380	1e-128	exocyst subunit exo70 family protein F1
TraesCS1D02G207000	1D	Chitinase	AT3G12500	2e-88	basic chitinase
TraesCS5D02G420400	5D	F-box protein	-	-	-
TraesCS6A02G272500	6A	Structure-specific endonuclease subunit SLX1 homolog	AT2G30350	7e-72	Excinuclease ABC, C subunit, N-terminal
TraesCS2D02G344600	2D	Leucine-rich repeat receptor-like protein kinase	AT3G28450	1e-64	Leucine-rich repeat protein kinase family protein
TraesCS1B02G478400	1B	UDP-glucose-4-epimerase	AT4G10960	0	UDP-D-glucose/UDP-D-galactose 4-epimerase 5
TraesCS4D02G202800	4D	Cytochrome P450	AT3G14690	0	cytochrome P450, family 72, subfamily A, polypeptide 15
TraesCS1A02G035100	1A	Clathrin assembly protein, putative, expressed	AT4G32285	8e-159	ENTH/ANTH/VHS superfamily protein
TraesCS7D02G065500	7D	Disease resistance protein (NBS-LRR class) family	AT3G14470	4e-58	NB-ARC domain-containing disease resistance protein
TraesCS6D02G279700	6D	p-loop containing nucleoside triphosphate hydrolase	-	-	-
TraesCS5D02G336300	5D	Receptor-like kinase	AT3G51550	0	Malectin/receptor-like protein kinase family protein
TraesCS1A02G152300	1A	NBS-LRR disease resistance protein	AT3G14470	8e-82	NB-ARC domain-containing disease resistance protein
TraesCS4A02G214000	4A	myosin XI D	-	-	-
TraesCS2B02G569200	2B	Heavy metal transport/detoxification superfamily protein	AT1G01490	5e-24	Heavy metal transport/detoxification superfamily protein
TraesCS7D02G260600	7D	Exocyst complex component, putative	AT5G50380	1e-127	exocyst subunit exo70 family protein F1
TraesCS7A02G212000	7A	U box domain-containing protein	AT1G68940	0	Armadillo/beta-catenin-like repeat family protein
TraesCS7D02G524300	7D	Eukaryotic aspartyl protease family protein	AT4G35880	9e-115	Eukaryotic aspartyl protease family protein
TraesCS3A02G276200	3A	Receptor-like protein kinase	AT5G25930	0	Protein kinase family protein with leucine-rich repeat domain
TraesCS5A02G330500	5A	Receptor-like kinase	AT3G51550	0	Malectin/receptor-like protein kinase family protein
TraesCS4A02G312100	4A	Hydroxyproline-rich glycoprotein family protein	-	-	-
TraesCS5A02G305200	5A	Ankyrin repeat-containing protein	AT2G31820	0	Ankyrin repeat family protein
TraesCS3B02G395000	3B	Multidrug resistance protein ABC transporter family protein	AT3G13080	0	multidrug resistance-associated protein 3
TraesCS2A02G098700	2A	Protein kinase	AT1G69790	7e-137	Protein kinase superfamily protein
TraesCS2D02G219900	2D	Receptor-like protein kinase	AT3G53810	0	Concanavalin A-like lectin protein kinase family protein
TraesCS4D02G052500	4D	Glutamate decarboxylase	AT5G17330	0	glutamate decarboxylase
TraesCS3A02G074800	3A	Protein TRM32	-	-	-
TraesCS6B02G340300	6B	Metalloendoproteinase 1	AT1G24140	9e-107	Matrixin family protein
TraesCS1D02G451900	1D	UDP-glucose-4-epimerase	AT4G10960	0	UDP-D-glucose/UDP-D-galactose 4-epimerase 5
Ta-CrRLK1L5-A
Gene ID	Chr	Annotation	Ortholog(ath)	Blast evalue	Annotation(ath)
TraesCS6D02G371500	6D	Receptor-like kinase	AT2G20300	0	Protein kinase superfamily protein
TraesCS7A02G251000	7A	RanBP2-type zinc finger protein	AT1G67325	3e-91	Ran BP2/NZF zinc finger-like superfamily protein
TraesCS1B02G002400	1B	disease resistance protein (TIR-NBS-LRR class)	AT3G14460	9e-44	LRR and NB-ARC domains-containing disease resistance protein
TraesCS1A02G227300	1A	Receptor-like kinase	AT3G51550	0	Malectin/receptor-like protein kinase family protein
TraesCS5B02G045200	5B	Meiosis-specific protein PAIR3	AT2G46980	6e-31	-
TraesCS3B02G008600	3B	Receptor-like kinase	AT1G26150	3e-180	proline-rich extensin-like receptor kinase 10
TraesCS1B02G174000	1B	Double stranded RNA binding protein 3	AT2G28380	7e-88	dsRNA-binding protein 2
TraesCS4B02G305200	4B	Classical arabinogalactan protein 5	-	-	-
TraesCS6A02G264800	6A	Ubiquitin carboxyl-terminal hydrolase-like protein	AT5G46740	1e-96	ubiquitin-specific protease 21
TraesCS1A02G176800	1A	Nucleotide-diphospho-sugar transferases superfamily protein	AT1G64980	7e-116	Nucleotide-diphospho-sugar transferases superfamily protein
TraesCS1D02G444400	1D	Low affinity potassium transport system protein	AT1G22790	1e-21	-
TraesCS6B02G137500	6B	Calmodulin-binding family protein, putative, expressed	AT3G52870	0	IQ calmodulin-binding motif family protein
TraesCS4A02G363400	4A	Protein phosphatase 2c, putative	AT3G17090	2e-142	Protein phosphatase 2C family protein
TraesCS1D02G155300	1D	Double stranded RNA binding protein 3	AT2G28380	7e-89	dsRNA-binding protein 2
TraesCS1B02G158900	1B	Calcium ion-binding protein	AT4G12700	0	-
TraesCS1A02G157700	1A	Double-stranded RNA-binding	AT2G28380	9e-89	dsRNA-binding protein 2
TraesCS5A02G405700	5A	Cellulose synthase-like protein	AT4G07960	0	Cellulose-synthase-like C12
TraesCS4A02G133800	4A	Receptor-like kinase	AT3G51550	0	Malectin/receptor-like protein kinase family protein
TraesCS6B02G254400	6B	Zinc finger (C3HC4-type RING finger) family protein	AT5G60710	0	Zinc finger (C3HC4-type RING finger) family protein
TraesCS3B02G312300	3B	Receptor-like kinase	AT1G68690	2e-168	Protein kinase superfamily protein
TraesCS3A02G416900	3A	ATP-dependent RNA helicase p62	AT5G63120	0	P-loop containing nucleoside triphosphate hydrolases superfamily protein
TraesCS4D02G050200	4D	Receptor protein kinase, putative	AT2G01820	0	Leucine-rich repeat protein kinase family protein
TraesCS5B02G348100	5B	DUF630 family protein, putative (DUF630 and DUF632)	AT4G35240	4e-124	Protein of unknown function (DUF630 and DUF632)
TraesCS4B02G229600	4B	Oxidoreductase, 2OG-Fe(II) oxygenase family protein	AT1G14710	1e-57	hydroxyproline-rich glycoprotein family protein
TraesCS6B02G291800	6B	Ubiquitin carboxyl-terminal hydrolase-like protein	AT5G46740	5e-97	ubiquitin-specific protease 21
Ta-CrRLK1L9-A
Gene ID	Chr	Annotation	Ortholog(ath)	Blast evalue	Annotation(ath)
TraesCS6D02G189300	6D	Glycerophosphodiester phosphodiesterase	AT5G55480	0	SHV3-like 1
TraesCS7A02G340700	7A	Receptor-like kinase, putative	AT3G46290	0	hercules receptor kinase 1
TraesCS4A02G133800	4A	Receptor-like kinase	AT3G51550	0	Malectin/receptor-like protein kinase family protein
TraesCS5B02G269600	5B	3-hydroxy-3-methylglutaryl coenzyme A reductase	AT1G76490	0	hydroxy methylglutaryl CoA reductase 1
TraesCS5B02G183000	5B	Receptor kinase, putative	AT2G24230	0	Leucine-rich repeat protein kinase family protein
TraesCS5D02G190000	5D	Receptor kinase, putative	AT2G24230	0	Leucine-rich repeat protein kinase family protein
TraesCS5A02G185000	5A	Receptor kinase, putative	AT2G24230	0	Leucine-rich repeat protein kinase family protein
TraesCS6B02G312100	6B	Chloride channel protein	AT1G55620	0	chloride channel F
TraesCS4D02G050200	4D	Receptor protein kinase, putative	AT2G01820	0	Leucine-rich repeat protein kinase family protein
TraesCS1A02G227300	1A	Receptor-like kinase	AT3G51550	0	Malectin/receptor-like protein kinase family protein
TraesCS4B02G049800	4B	Receptor protein kinase, putative	AT2G01820	0	Leucine-rich repeat protein kinase family protein
TraesCS3B02G008600	3B	Receptor-like kinase	AT1G26150	3e-180	proline-rich extensin-like receptor kinase 10
Ta-CrRLK1L11-A
Gene ID	Chr	Annotation	Ortholog(ath)	Blast evalue	Annotation(ath)
TraesCS1B02G130300	1B	Receptor-like kinase, putative	AT3G46290	0	hercules receptor kinase 1
TraesCS5D02G270200	5D	E3 ubiquitin-protein ligase-like protein	AT4G12570	7e-149	ubiquitin protein ligase 5
TraesCS7A02G054900	7A	Transcriptional corepressor SEUSS	AT5G62090	5e-103	SEUSS-like 2
TraesCS2A02G096500	2A	Poly(A) polymerase	AT3G06560	2e-128	poly(A) polymerase 3
TraesCS2D02G146100	2D	BZIP transcription factor	AT2G40950	3e-76	Basic-leucine zipper (bZIP) transcription factor family protein
TraesCS2B02G489600	2B	Cysteine/Histidine-rich C1 domain family protein	AT1G60420	0	DC1 domain-containing protein
TraesCS2B02G248400	2B	BNR/Asp-box repeat family protein	AT5G57700	6e-176	BNR/Asp-box repeat family protein
TraesCS1A02G108100	1A	Receptor-like kinase, putative	AT3G46290	0	hercules receptor kinase 1
TraesCS2D02G516000	2D	RING/U-box superfamily protein	AT4G34040	6e-57	RING/U-box superfamily protein
Ta-CrRLK1L12-A
Gene ID	Chr	Annotation	Ortholog(ath)	Blast evalue	Annotation(ath)
TraesCS4A02G000100	4A	Pollen allergen Phl p 5	-	-	-
TraesCS4A02G001100	4A	Receptor-like protein kinase	AT3G04690	0	Malectin/receptor-like protein kinase family protein
TraesCS3D02G420200	3D	L-rhamnose-proton symporter	-	-	-
TraesCS4A02G315400	4A	Early nodulin-like protein	AT1G48940	9e-40	early nodulin-like protein 6
TraesCS5D02G001000	5D	NADH-quinone oxidoreductase subunit D	-	-	-
TraesCS3D02G152100	3D	Defensin	-	-	-
TraesCS5D02G224600	5D	Pectinesterase	AT3G05610	4e-149	Plant invertase/pectin methylesterase inhibitor superfamily
TraesCS6A02G006900	6A	Invertase inhibitor	-	-	-
TraesCS3A02G277000	3A	Profilin	AT4G29340	1e-74	profilin 4
TraesCS3B02G355700	3B	Protein kinase	AT3G20530	6e-159	Protein kinase superfamily protein
TraesCS2A02G410700	2A	Actin-depolymerizing factor	AT1G01750	3e-76	actin depolymerizing factor 11
Ta-CrRLK1L13-A
Gene ID	Chr	Annotation	Ortholog(ath)	Blast evalue	Annotation(ath)
TraesCS3D02G190700	3D	Early nodulin-like protein	AT3G18590	8e-32	early nodulin-like protein 5
TraesCS5D02G153800	5D	Calcium-dependent protein kinase	AT5G12180	0	calcium-dependent protein kinase 17
TraesCS1B02G152400	1B	MOB kinase activator-like 1A	AT5G45550	6e-141	Mob1/phocein family protein
TraesCS1A02G343400	1A	Profilin	AT2G19770	1e-65	profilin 5
TraesCS4A02G257600	4A	ERD (Early-responsive to dehydration stress) family protein	AT1G58520	0	lipases;hydrolases, acting on ester bonds
TraesCS7D02G050100	7D	Receptor-like kinase, putative	AT4G39110	0	Malectin/receptor-like protein kinase family protein
TraesCS7D02G146700	7D	Plasma membrane ATPase	AT2G07560	0	H(+)-ATPase 6
TraesCS2A02G002000	2A	ATP-dependent Clp protease proteolytic subunit	-	-	-
TraesCS7D02G339800	7D	Cellulose synthase family protein	AT2G33100	0	cellulose synthase-like D1
TraesCS4B02G002300	4B	Receptor-like protein kinase	AT3G04690	0	Malectin/receptor-like protein kinase family protein
TraesCS4D02G157800	4D	Protein ENHANCED DISEASE RESISTANCE 2-like	AT3G29180	1e-154	Protein of unknown function (DUF1336)
TraesCS4B02G362100	4B	Expansin protein	AT1G65680	2e-62	expansin B2
TraesCS7B02G047600	7B	Plasma membrane ATPase	AT2G07560	0	H(+)-ATPase 6
TraesCS1A02G443800	1A	Pathogenesis-related protein 1	AT4G31470	1e-17	CAP (Cysteine-rich secretory proteins, Antigen 5, and Pathogenesis-related 1 protein) superfamily pr
TraesCS5D02G165100	5D	Tetratricopeptide repeat protein-like	AT2G25290	1e-37	Octicosapeptide/Phox/Bem1p (PB1) domain-containing protein / tetratricopeptide repeat (TPR)-containi
TraesCS4B02G172100	4B	Auxin efflux carrier family protein-like	AT5G01990	3e-174	Auxin efflux carrier family protein
TraesCS1A02G055300	1A	Epsin	AT3G23350	2e-53	ENTH/VHS family protein
TraesCS1A02G410200	1A	Early nodulin-like protein 1	AT3G17675	1e-20	Cupredoxin superfamily protein
TraesCS3D02G542100	3D	SNARE-interacting protein KEULE	AT1G12360	0	Sec1/munc18-like (SM) proteins superfamily
Ta-CrRLK1L14-A
TraesCS6B02G181200	6B	Ubiquitin-conjugating enzyme E2	AT5G05080	2e-103	ubiquitin-conjugating enzyme 22
TraesCS3B02G469100	3B	Calmodulin-binding transcription activator	AT3G16940	6e-99	calmodulin binding;transcription regulators
TraesCS4B02G049800	4B	Receptor protein kinase, putative	AT2G01820	0	Leucine-rich repeat protein kinase family protein
TraesCS4D02G050200	4D	Receptor protein kinase, putative	AT2G01820	0	Leucine-rich repeat protein kinase family protein
TraesCS7A02G340700	7A	Receptor-like kinase, putative	AT3G46290	0	hercules receptor kinase 1
TraesCS7B02G241900	7B	Receptor-like kinase, putative	AT3G46290	0	hercules receptor kinase 1
TraesCS1A02G227300	1A	Receptor-like kinase	AT3G51550	0	Malectin/receptor-like protein kinase family protein
TraesCS7D02G338800	7D	Receptor-like kinase, putative	AT3G46290	0	hercules receptor kinase 1
TraesCS7B02G166200	7B	DUF936 family protein	AT1G08760	1e-97	Plant protein of unknown function (DUF936)

## Sheet: TableS8B
Supplementary Table S8B. Co-expression network edges for CrRLK1L gene families in Triticum aestivum
Co-expression network edges for Ta-CrRLK1L3-A						Co-expression network edges for Ta-CrRLK1L5-A						Co-expression network edges for Ta-CrRLK1L9-A						Co-expression network edges for Ta-CrRLK1L11-A						Co-expression network edges for Ta-CrRLK1L12-A						Co-expression network edges for Ta-CrRLK1L13-A						Co-expression network edges for Ta-CrRLK1L14-A
Protein A	Protein B	PCC	MR	Relationship		Protein A	Protein B	PCC	MR	Relationship		Protein A	Protein B	PCC	MR	Relationship		Protein A	Protein B	PCC	MR	Relationship		Protein A	Protein B	PCC	MR	Relationship		Protein A	Protein B	PCC	MR	Relationship		Protein A	Protein B	PCC	MR	Relationship
TraesCS5A02G330500	TraesCS1A02G035100	0.89	5.92	positive		TraesCS4A02G133800	TraesCS1A02G157700	0.88	3.46	positive		TraesCS1A02G227300	TraesCS3B02G008600	0.82	18.38	positive		TraesCS1A02G108100	TraesCS1B02G130300	0.96	1	positive		TraesCS4A02G001100	TraesCS2A02G410700	1	15.59	positive		TraesCS7A02G055000	TraesCS1A02G055300	1	29.39	positive		TraesCS7A02G340700	TraesCS1A02G227300	0.77	28.53	positive
TraesCS5A02G330500	TraesCS1A02G152300	0.83	26.08	positive		TraesCS4A02G133800	TraesCS1A02G176800	0.85	8.77	positive		TraesCS1A02G227300	TraesCS4A02G133800	0.82	21.91	positive		TraesCS1A02G108100	TraesCS2A02G096500	0.7	9.95	positive		TraesCS4A02G001100	TraesCS3A02G277000	1	26.23	positive		TraesCS7A02G055000	TraesCS1A02G343400	1	9.49	positive		TraesCS7A02G340700	TraesCS3B02G469100	0.78	23.15	positive
TraesCS5A02G330500	TraesCS1B02G478400	0.83	29.29	positive		TraesCS4A02G133800	TraesCS1A02G227300	0.82	21.91	positive		TraesCS1A02G227300	TraesCS4B02G049800	0.82	13.27	positive		TraesCS1A02G108100	TraesCS2B02G248400	0.71	4.9	positive		TraesCS4A02G001100	TraesCS3B02G355700	1	27.2	positive		TraesCS7A02G055000	TraesCS1A02G410200	1	25.51	positive		TraesCS7A02G340700	TraesCS4B02G049800	0.81	10.49	positive
TraesCS5A02G330500	TraesCS1D02G207000	0.84	13.23	positive		TraesCS4A02G133800	TraesCS1B02G002400	0.85	16.73	positive		TraesCS1A02G227300	TraesCS4D02G050200	0.85	7.35	positive		TraesCS1A02G108100	TraesCS2B02G489600	0.71	25.92	positive		TraesCS4A02G001100	TraesCS3D02G152100	1	20.37	positive		TraesCS7A02G055000	TraesCS1A02G443800	1	7.48	positive		TraesCS7A02G340700	TraesCS4D02G050200	0.79	18	positive
TraesCS5A02G330500	TraesCS1D02G451900	0.89	7.48	positive		TraesCS4A02G133800	TraesCS1B02G158900	0.85	26.08	positive		TraesCS1A02G227300	TraesCS5A02G185000	0.84	14.7	positive		TraesCS1A02G108100	TraesCS2D02G146100	0.73	11.4	positive		TraesCS4A02G001100	TraesCS3D02G420200	1	23.96	positive		TraesCS7A02G055000	TraesCS1B02G152400	1	16.43	positive		TraesCS7A02G340700	TraesCS6B02G181200	0.81	11.31	positive
TraesCS5A02G330500	TraesCS2A02G098700	0.85	16.52	positive		TraesCS4A02G133800	TraesCS1B02G174000	0.82	29.46	positive		TraesCS1A02G227300	TraesCS5B02G183000	0.87	7	positive		TraesCS1A02G108100	TraesCS2D02G516000	0.75	2.45	positive		TraesCS4A02G001100	TraesCS4A02G000100	1	12.73	positive		TraesCS7A02G055000	TraesCS2A02G002000	1	11.83	positive		TraesCS7A02G340700	TraesCS7B02G166200	0.83	9.95	positive
TraesCS5A02G330500	TraesCS2B02G569200	0.87	10.58	positive		TraesCS4A02G133800	TraesCS1D02G155300	0.89	4.47	positive		TraesCS1A02G227300	TraesCS5B02G269600	0.82	17.49	positive		TraesCS1A02G108100	TraesCS5D02G270200	0.75	6.32	positive		TraesCS4A02G001100	TraesCS4A02G315400	1	18.44	positive		TraesCS7A02G055000	TraesCS2A02G122600	1	4	positive		TraesCS7A02G340700	TraesCS7B02G241900	0.92	2	positive
TraesCS5A02G330500	TraesCS2D02G219900	0.9	2.45	positive		TraesCS4A02G133800	TraesCS1D02G444400	0.85	13.27	positive		TraesCS1A02G227300	TraesCS5D02G190000	0.86	7.55	positive		TraesCS1A02G108100	TraesCS7A02G054900	0.83	2.83	positive		TraesCS4A02G001100	TraesCS5D02G001000	1	23.37	positive		TraesCS7A02G055000	TraesCS2B02G603700	1	21.79	positive		TraesCS7A02G340700	TraesCS7D02G338800	0.96	1	positive
TraesCS5A02G330500	TraesCS2D02G344600	0.84	12.49	positive		TraesCS4A02G133800	TraesCS3A02G416900	0.82	12.49	positive		TraesCS1A02G227300	TraesCS6B02G312100	0.85	10.2	positive		TraesCS2A02G096500	TraesCS1B02G130300	0.69	12.49	positive		TraesCS4A02G001100	TraesCS5D02G224600	1	7.75	positive		TraesCS7A02G055000	TraesCS2D02G582400	1	19.18	positive		TraesCS4B02G049800	TraesCS1A02G227300	0.82	13.27	positive
TraesCS5A02G330500	TraesCS3A02G074800	0.78	26.61	positive		TraesCS4A02G133800	TraesCS3B02G008600	0.89	1.73	positive		TraesCS1A02G227300	TraesCS6D02G189300	0.86	17.32	positive		TraesCS2B02G248400	TraesCS1B02G130300	0.7	5.66	positive		TraesCS4A02G001100	TraesCS6A02G006900	1	28.77	positive		TraesCS7A02G055000	TraesCS3B02G259100	1	18.87	positive		TraesCS4D02G050200	TraesCS1A02G227300	0.85	7.35	positive
TraesCS5A02G330500	TraesCS3A02G262100	0.86	11.53	positive		TraesCS4A02G133800	TraesCS3B02G312300	0.86	10.1	positive		TraesCS1A02G227300	TraesCS7A02G340700	0.77	28.53	positive		TraesCS2D02G146100	TraesCS1B02G130300	0.72	14.7	positive		TraesCS3A02G277000	TraesCS2A02G410700	1	12	positive		TraesCS7A02G055000	TraesCS3B02G333900	1	25.42	positive		TraesCS4D02G050200	TraesCS4B02G049800	0.92	1	positive
TraesCS5A02G330500	TraesCS3A02G276200	0.89	10.72	positive		TraesCS4A02G133800	TraesCS4A02G363400	0.82	22.98	positive		TraesCS4A02G133800	TraesCS3B02G008600	0.89	1.73	positive		TraesCS2D02G146100	TraesCS2A02G096500	0.76	4.24	positive		TraesCS3B02G355700	TraesCS2A02G410700	1	16.49	positive		TraesCS7A02G055000	TraesCS3D02G066500	1	6.93	positive		TraesCS7B02G166200	TraesCS6B02G181200	0.88	3.74	positive
TraesCS5A02G330500	TraesCS3B02G395000	0.87	6	positive		TraesCS4A02G133800	TraesCS4B02G229600	0.9	1	positive		TraesCS4D02G050200	TraesCS4A02G133800	0.86	5.48	positive		TraesCS2D02G516000	TraesCS1B02G130300	0.77	1.73	positive		TraesCS3B02G355700	TraesCS3A02G277000	1	14.46	positive		TraesCS7A02G055000	TraesCS3D02G190700	1	29.56	positive		TraesCS7B02G241900	TraesCS7B02G166200	0.83	13.75	positive
TraesCS5A02G330500	TraesCS4A02G214000	0.86	8.94	positive		TraesCS4A02G133800	TraesCS4B02G305200	0.83	26.46	positive		TraesCS4D02G050200	TraesCS4B02G049800	0.92	1	positive		TraesCS5D02G270200	TraesCS1B02G130300	0.75	6.63	positive		TraesCS3D02G152100	TraesCS2A02G410700	1	29	positive		TraesCS7A02G055000	TraesCS3D02G457700	1	22.23	positive		TraesCS7D02G338800	TraesCS4B02G049800	0.77	28.5	positive
TraesCS5A02G330500	TraesCS4A02G312100	0.86	13.27	positive		TraesCS4A02G133800	TraesCS4D02G050200	0.86	5.48	positive		TraesCS5B02G269600	TraesCS3B02G008600	0.82	21.54	positive		TraesCS5D02G270200	TraesCS2A02G096500	0.73	8.06	positive		TraesCS3D02G152100	TraesCS3A02G277000	1	2.45	positive		TraesCS7A02G055000	TraesCS3D02G542100	1	3	positive		TraesCS7D02G338800	TraesCS4D02G050200	0.77	29.85	positive
TraesCS5A02G330500	TraesCS4D02G052500	0.89	4.47	positive		TraesCS4A02G133800	TraesCS5A02G405700	0.84	24.66	positive		TraesCS5D02G190000	TraesCS5A02G185000	0.96	1	positive		TraesCS7A02G054900	TraesCS1B02G130300	0.8	5.29	positive		TraesCS3D02G152100	TraesCS3B02G355700	1	15	positive		TraesCS7A02G055000	TraesCS4A02G150100	1	15.43	positive		TraesCS7D02G338800	TraesCS6B02G181200	0.8	14.83	positive
TraesCS5A02G330500	TraesCS4D02G202800	0.84	18.71	positive		TraesCS4A02G133800	TraesCS5B02G045200	0.84	13.96	positive		TraesCS5D02G190000	TraesCS5B02G183000	0.94	1.41	positive		TraesCS7A02G054900	TraesCS2B02G489600	0.77	21.56	positive		TraesCS3D02G420200	TraesCS3A02G277000	1	4.69	positive		TraesCS7A02G055000	TraesCS4A02G257600	1	28.39	positive		TraesCS7D02G338800	TraesCS7B02G166200	0.85	6.48	positive
TraesCS5A02G330500	TraesCS5A02G305200	0.88	10.95	positive		TraesCS4A02G133800	TraesCS5B02G348100	0.82	23.47	positive		TraesCS6B02G312100	TraesCS3B02G008600	0.84	25.24	positive		TraesCS7A02G054900	TraesCS2D02G516000	0.74	14.8	positive		TraesCS3D02G420200	TraesCS3B02G355700	1	13.49	positive		TraesCS7A02G055000	TraesCS4B02G002300	1	28.72	positive		TraesCS7D02G338800	TraesCS7B02G241900	0.94	1.41	positive
TraesCS5A02G330500	TraesCS5B02G330700	0.95	1	positive		TraesCS4A02G133800	TraesCS6A02G264800	0.84	26.08	positive		TraesCS6B02G312100	TraesCS4B02G049800	0.85	10.39	positive		TraesCS7A02G054900	TraesCS5D02G270200	0.81	2.65	positive		TraesCS3D02G420200	TraesCS3D02G152100	1	1	positive		TraesCS7A02G055000	TraesCS4B02G172100	1	28.37	positive
TraesCS5A02G330500	TraesCS5D02G420400	0.81	22.85	positive		TraesCS4A02G133800	TraesCS6B02G137500	0.83	16.61	positive		TraesCS6B02G312100	TraesCS5A02G185000	0.87	13.67	positive								TraesCS4A02G000100	TraesCS2A02G410700	1	1.41	positive		TraesCS7A02G055000	TraesCS4B02G233600	1	19.9	positive
TraesCS5A02G330500	TraesCS5D02G336300	0.91	1.41	positive		TraesCS4A02G133800	TraesCS6B02G254400	0.85	19.75	positive		TraesCS6B02G312100	TraesCS5B02G183000	0.9	5.66	positive								TraesCS4A02G000100	TraesCS3A02G277000	1	9.17	positive		TraesCS7A02G055000	TraesCS4B02G362100	1	19.44	positive
TraesCS5A02G330500	TraesCS6A02G272500	0.79	13.78	positive		TraesCS4A02G133800	TraesCS6B02G291800	0.85	13.75	positive		TraesCS6B02G312100	TraesCS5B02G269600	0.89	2.83	positive								TraesCS4A02G000100	TraesCS3B02G355700	1	11.96	positive		TraesCS7A02G055000	TraesCS4D02G157800	1	25.92	positive
TraesCS5A02G330500	TraesCS6B02G340300	0.87	10.82	positive		TraesCS4A02G133800	TraesCS6D02G371500	0.84	18.17	positive		TraesCS6B02G312100	TraesCS5D02G190000	0.92	3.46	positive								TraesCS4A02G000100	TraesCS3D02G152100	1	20.98	positive		TraesCS7A02G055000	TraesCS4D02G260900	1	15.87	positive
TraesCS5A02G330500	TraesCS6D02G279700	0.84	9.95	positive		TraesCS4A02G133800	TraesCS7A02G251000	0.82	24.49	positive		TraesCS7A02G340700	TraesCS4B02G049800	0.81	10.49	positive								TraesCS4A02G000100	TraesCS3D02G420200	1	24	positive		TraesCS7A02G055000	TraesCS4D02G261000	1	1.41	positive
TraesCS5A02G330500	TraesCS7A02G212000	0.88	9.95	positive		TraesCS1B02G174000	TraesCS1A02G157700	0.85	10.2	positive		TraesCS7A02G340700	TraesCS4D02G050200	0.79	18	positive								TraesCS4A02G315400	TraesCS2A02G410700	1	1	positive		TraesCS7A02G055000	TraesCS5B02G215400	1	11.49	positive
TraesCS5A02G330500	TraesCS7A02G259600	0.88	9.95	positive		TraesCS1B02G002400	TraesCS1A02G157700	0.83	23.87	positive														TraesCS4A02G315400	TraesCS3A02G277000	1	10.95	positive		TraesCS7A02G055000	TraesCS5D02G153800	1	25.98	positive
TraesCS5A02G330500	TraesCS7D02G065500	0.84	25.69	positive		TraesCS1D02G155300	TraesCS1A02G157700	0.93	2	positive														TraesCS4A02G315400	TraesCS3B02G355700	1	18	positive		TraesCS7A02G055000	TraesCS5D02G165100	1	23.87	positive
TraesCS5A02G330500	TraesCS7D02G260600	0.86	16.43	positive		TraesCS1D02G155300	TraesCS1B02G174000	0.95	1	positive														TraesCS4A02G315400	TraesCS3D02G152100	1	27.98	positive		TraesCS7A02G055000	TraesCS6A02G309900	1	22.36	positive
TraesCS5A02G330500	TraesCS7D02G524300	0.89	6.93	positive		TraesCS1D02G444400	TraesCS1A02G157700	0.85	15.3	positive														TraesCS4A02G315400	TraesCS3D02G420200	1	29.93	positive		TraesCS7A02G055000	TraesCS6A02G310700	1	21.24	positive
TraesCS1D02G451900	TraesCS1A02G035100	0.9	3	positive		TraesCS1D02G444400	TraesCS1B02G158900	0.88	9.22	positive														TraesCS4A02G315400	TraesCS4A02G000100	1	2	positive		TraesCS7A02G055000	TraesCS6B02G339700	1	11.49	positive
TraesCS1D02G451900	TraesCS1A02G152300	0.83	27.93	positive		TraesCS3A02G416900	TraesCS1A02G157700	0.81	25.46	positive														TraesCS5D02G001000	TraesCS2A02G410700	1	10.95	positive		TraesCS7A02G055000	TraesCS6B02G363800	1	3.87	positive
TraesCS1D02G451900	TraesCS1B02G478400	0.86	12.65	positive		TraesCS3B02G008600	TraesCS1A02G176800	0.83	21.17	positive														TraesCS5D02G001000	TraesCS3A02G277000	1	4	positive		TraesCS7A02G055000	TraesCS6B02G428500	1	13.96	positive
TraesCS2A02G098700	TraesCS1A02G035100	0.86	11.4	positive		TraesCS3B02G008600	TraesCS1A02G227300	0.82	18.38	positive														TraesCS5D02G001000	TraesCS3D02G152100	1	16.43	positive		TraesCS7A02G055000	TraesCS7A02G145400	1	24.92	positive
TraesCS2B02G569200	TraesCS1A02G035100	0.88	5.92	positive		TraesCS3B02G312300	TraesCS1B02G158900	0.87	16.12	positive														TraesCS5D02G001000	TraesCS3D02G420200	1	19	positive		TraesCS7A02G055000	TraesCS7A02G405000	1	21	positive
TraesCS2B02G569200	TraesCS1D02G207000	0.82	25.4	positive		TraesCS3B02G312300	TraesCS3B02G008600	0.85	15.87	positive														TraesCS5D02G001000	TraesCS4A02G000100	1	9.8	positive		TraesCS7A02G055000	TraesCS7B02G047600	1	8.49	positive
TraesCS2B02G569200	TraesCS2A02G098700	0.87	6.48	positive		TraesCS4A02G363400	TraesCS1A02G157700	0.8	28.53	positive														TraesCS5D02G001000	TraesCS4A02G315400	1	8.06	positive		TraesCS7A02G055000	TraesCS7B02G304500	1	23.47	positive
TraesCS2D02G219900	TraesCS1A02G035100	0.87	10.49	positive		TraesCS4B02G229600	TraesCS1A02G157700	0.87	4	positive														TraesCS5D02G224600	TraesCS2A02G410700	1	11	positive		TraesCS7A02G055000	TraesCS7B02G304400	1	6.48	positive
TraesCS2D02G219900	TraesCS1D02G451900	0.9	3.46	positive		TraesCS4B02G229600	TraesCS1B02G002400	0.82	28.25	positive														TraesCS5D02G224600	TraesCS3A02G277000	1	5.48	positive		TraesCS7A02G055000	TraesCS7D02G050100	1	17.89	positive
TraesCS2D02G219900	TraesCS2B02G569200	0.87	11.83	positive		TraesCS4B02G229600	TraesCS1B02G174000	0.83	18.97	positive														TraesCS5D02G224600	TraesCS3B02G355700	1	1.41	positive		TraesCS7A02G055000	TraesCS7D02G146700	1	1	positive
TraesCS2D02G344600	TraesCS1A02G035100	0.85	8.12	positive		TraesCS4B02G229600	TraesCS1D02G155300	0.87	6	positive														TraesCS5D02G224600	TraesCS3D02G152100	1	7.94	positive		TraesCS7A02G055000	TraesCS7D02G339800	1	21.21	positive
TraesCS2D02G344600	TraesCS2A02G098700	0.83	16.73	positive		TraesCS4B02G229600	TraesCS1D02G444400	0.87	5.92	positive														TraesCS5D02G224600	TraesCS3D02G420200	1	6.93	positive		TraesCS1A02G443800	TraesCS1A02G343400	1	20	positive
TraesCS3A02G262100	TraesCS1A02G035100	0.87	5.2	positive		TraesCS4B02G229600	TraesCS3B02G008600	0.82	20	positive														TraesCS5D02G224600	TraesCS4A02G000100	1	6.32	positive		TraesCS2A02G002000	TraesCS1A02G343400	1	13.86	positive
TraesCS3A02G262100	TraesCS1D02G451900	0.83	21.33	positive		TraesCS4B02G229600	TraesCS4A02G363400	0.82	22.96	positive														TraesCS5D02G224600	TraesCS4A02G315400	1	12.96	positive		TraesCS2A02G002000	TraesCS1A02G443800	1	28	positive
TraesCS3A02G262100	TraesCS2D02G219900	0.82	28.86	positive		TraesCS4B02G305200	TraesCS3B02G008600	0.85	9.17	positive														TraesCS5D02G224600	TraesCS5D02G001000	1	21.91	positive		TraesCS2A02G002000	TraesCS1B02G152400	1	6.32	positive
TraesCS3A02G262100	TraesCS2D02G344600	0.82	14.42	positive		TraesCS4D02G050200	TraesCS1A02G157700	0.84	15.49	positive														TraesCS6A02G006900	TraesCS2A02G410700	1	20	positive		TraesCS2A02G122600	TraesCS1A02G343400	1	15.87	positive
TraesCS3A02G276200	TraesCS2A02G098700	0.87	17.15	positive		TraesCS4D02G050200	TraesCS1A02G176800	0.82	28.28	positive														TraesCS6A02G006900	TraesCS3A02G277000	1	5.48	positive		TraesCS2A02G122600	TraesCS1A02G410200	1	18.76	positive
TraesCS3B02G395000	TraesCS2D02G344600	0.81	16.97	positive		TraesCS4D02G050200	TraesCS1A02G227300	0.85	7.35	positive														TraesCS6A02G006900	TraesCS3D02G152100	1	13.27	positive		TraesCS2A02G122600	TraesCS1A02G443800	1	20.98	positive
TraesCS4A02G214000	TraesCS3A02G276200	0.89	4.36	positive		TraesCS4D02G050200	TraesCS1B02G174000	0.83	20.9	positive														TraesCS6A02G006900	TraesCS3D02G420200	1	16.49	positive		TraesCS2A02G122600	TraesCS1B02G152400	1	6.48	positive
TraesCS4A02G312100	TraesCS1A02G035100	0.91	1.73	positive		TraesCS4D02G050200	TraesCS1D02G155300	0.9	4.58	positive														TraesCS6A02G006900	TraesCS4A02G000100	1	18.97	positive		TraesCS2A02G122600	TraesCS2A02G002000	1	7	positive
TraesCS4A02G312100	TraesCS1B02G478400	0.84	20.86	positive		TraesCS5A02G405700	TraesCS1A02G176800	0.87	9.49	positive														TraesCS6A02G006900	TraesCS4A02G315400	1	18.44	positive		TraesCS2B02G603700	TraesCS1A02G343400	1	28.84	positive
TraesCS4A02G312100	TraesCS1D02G451900	0.9	2	positive		TraesCS5A02G405700	TraesCS3B02G008600	0.87	7.14	positive														TraesCS6A02G006900	TraesCS5D02G001000	1	1	positive		TraesCS2B02G603700	TraesCS1B02G152400	1	2.45	positive
TraesCS4A02G312100	TraesCS2B02G569200	0.84	28.98	positive		TraesCS5A02G405700	TraesCS4B02G305200	0.86	10.49	positive														TraesCS6A02G006900	TraesCS5D02G224600	1	27.5	positive		TraesCS2B02G603700	TraesCS2A02G002000	1	3.46	positive
TraesCS4A02G312100	TraesCS2D02G219900	0.86	15.3	positive		TraesCS5B02G045200	TraesCS1A02G176800	0.84	19.34	positive																				TraesCS2B02G603700	TraesCS2A02G122600	1	9.49	positive
TraesCS4A02G312100	TraesCS3A02G262100	0.84	18.33	positive		TraesCS5B02G045200	TraesCS1D02G155300	0.87	9.49	positive																				TraesCS2D02G582400	TraesCS1A02G343400	1	8.83	positive
TraesCS4D02G052500	TraesCS1A02G035100	0.85	20.45	positive		TraesCS5B02G045200	TraesCS3B02G008600	0.83	21.82	positive																				TraesCS2D02G582400	TraesCS1A02G443800	1	13.86	positive
TraesCS4D02G052500	TraesCS1D02G451900	0.9	2.83	positive		TraesCS5B02G045200	TraesCS4D02G050200	0.85	12	positive																				TraesCS3B02G259100	TraesCS1B02G152400	1	29.83	positive
TraesCS4D02G052500	TraesCS2B02G569200	0.84	24.9	positive		TraesCS5B02G348100	TraesCS1B02G158900	0.88	9.59	positive																				TraesCS3B02G259100	TraesCS2A02G122600	1	12.96	positive
TraesCS4D02G052500	TraesCS2D02G219900	0.87	11.4	positive		TraesCS6A02G264800	TraesCS1A02G157700	0.84	24.19	positive																				TraesCS3B02G333900	TraesCS1A02G343400	1	21.54	positive
TraesCS4D02G052500	TraesCS2D02G344600	0.83	20.35	positive		TraesCS6A02G264800	TraesCS1B02G174000	0.88	5.48	positive																				TraesCS3B02G333900	TraesCS1A02G443800	1	26.08	positive
TraesCS4D02G052500	TraesCS3A02G262100	0.85	15.3	positive		TraesCS6A02G264800	TraesCS1D02G155300	0.93	2.45	positive																				TraesCS3B02G333900	TraesCS1B02G152400	1	15.17	positive
TraesCS4D02G052500	TraesCS3B02G395000	0.87	5.48	positive		TraesCS6A02G264800	TraesCS4B02G229600	0.84	23.49	positive																				TraesCS3B02G333900	TraesCS2A02G002000	1	7.94	positive
TraesCS4D02G202800	TraesCS1B02G478400	0.82	25.42	positive		TraesCS6A02G264800	TraesCS4D02G050200	0.87	6.93	positive																				TraesCS3B02G333900	TraesCS2A02G122600	1	10	positive
TraesCS4D02G202800	TraesCS3A02G262100	0.8	29.85	positive		TraesCS6A02G264800	TraesCS5B02G045200	0.92	2	positive																				TraesCS3B02G333900	TraesCS2B02G603700	1	9.38	positive
TraesCS4D02G202800	TraesCS3B02G395000	0.85	7.48	positive		TraesCS6B02G137500	TraesCS1B02G158900	0.84	23.75	positive																				TraesCS3D02G066500	TraesCS1A02G343400	1	10.82	positive
TraesCS5A02G305200	TraesCS3B02G395000	0.84	23.87	positive		TraesCS6B02G137500	TraesCS1D02G155300	0.84	10.95	positive																				TraesCS3D02G066500	TraesCS1A02G443800	1	16.09	positive
TraesCS5A02G305200	TraesCS4D02G052500	0.9	3.46	positive		TraesCS6B02G137500	TraesCS1D02G444400	0.86	4.24	positive																				TraesCS3D02G066500	TraesCS1B02G152400	1	6	positive
TraesCS5B02G330700	TraesCS2D02G219900	0.88	10.58	positive		TraesCS6B02G137500	TraesCS3B02G008600	0.82	17.75	positive																				TraesCS3D02G066500	TraesCS2A02G002000	1	1	positive
TraesCS5B02G330700	TraesCS5A02G305200	0.91	3.46	positive		TraesCS6B02G137500	TraesCS4B02G229600	0.83	12.65	positive																				TraesCS3D02G066500	TraesCS2A02G122600	1	2.83	positive
TraesCS5D02G420400	TraesCS1A02G035100	0.82	11.22	positive		TraesCS6B02G254400	TraesCS1A02G157700	0.84	21.63	positive																				TraesCS3D02G066500	TraesCS2B02G603700	1	5	positive
TraesCS5D02G420400	TraesCS3A02G262100	0.88	1.41	positive		TraesCS6B02G254400	TraesCS1B02G174000	0.87	10.58	positive																				TraesCS3D02G066500	TraesCS3B02G333900	1	4.69	positive
TraesCS5D02G336300	TraesCS1A02G035100	0.85	14.39	positive		TraesCS6B02G254400	TraesCS1D02G155300	0.9	6.32	positive																				TraesCS3D02G190700	TraesCS1A02G410200	1	2	positive
TraesCS5D02G336300	TraesCS1B02G478400	0.83	22.36	positive		TraesCS6B02G254400	TraesCS4D02G050200	0.9	2.83	positive																				TraesCS3D02G190700	TraesCS2A02G122600	1	23.56	positive
TraesCS5D02G336300	TraesCS2A02G098700	0.89	2.45	positive		TraesCS6B02G254400	TraesCS5B02G045200	0.84	28.58	positive																				TraesCS3D02G542100	TraesCS1A02G055300	1	20.49	positive
TraesCS5D02G336300	TraesCS2B02G569200	0.83	24	positive		TraesCS6B02G254400	TraesCS6A02G264800	0.87	13.96	positive																				TraesCS3D02G542100	TraesCS1A02G343400	1	6.48	positive
TraesCS5D02G336300	TraesCS2D02G344600	0.84	8.77	positive		TraesCS6B02G291800	TraesCS1A02G157700	0.84	25.3	positive																				TraesCS3D02G542100	TraesCS1A02G443800	1	8.66	positive
TraesCS5D02G336300	TraesCS3A02G262100	0.81	26.93	positive		TraesCS6B02G291800	TraesCS1B02G174000	0.86	12.25	positive																				TraesCS3D02G542100	TraesCS2A02G002000	1	21.79	positive
TraesCS5D02G336300	TraesCS4A02G312100	0.85	12	positive		TraesCS6B02G291800	TraesCS1D02G155300	0.93	3	positive																				TraesCS3D02G542100	TraesCS2A02G122600	1	15	positive
TraesCS6A02G272500	TraesCS4D02G202800	0.76	21.49	positive		TraesCS6B02G291800	TraesCS4B02G229600	0.84	17.61	positive																				TraesCS3D02G542100	TraesCS2D02G582400	1	7.21	positive
TraesCS6B02G340300	TraesCS1A02G035100	0.84	27.84	positive		TraesCS6B02G291800	TraesCS4B02G305200	0.85	17.29	positive																				TraesCS3D02G542100	TraesCS3D02G066500	1	17.44	positive
TraesCS6B02G340300	TraesCS1D02G451900	0.89	6	positive		TraesCS6B02G291800	TraesCS4D02G050200	0.86	10.58	positive																				TraesCS3D02G457700	TraesCS1A02G055300	1	17.94	positive
TraesCS6B02G340300	TraesCS2B02G569200	0.84	20.45	positive		TraesCS6B02G291800	TraesCS5B02G045200	0.92	3.46	positive																				TraesCS3D02G457700	TraesCS1A02G410200	1	6.48	positive
TraesCS6B02G340300	TraesCS2D02G219900	0.89	4.47	positive		TraesCS6B02G291800	TraesCS6A02G264800	0.98	1	positive																				TraesCS3D02G457700	TraesCS3D02G190700	1	6.71	positive
TraesCS6B02G340300	TraesCS4A02G312100	0.84	25.98	positive		TraesCS6B02G291800	TraesCS6B02G254400	0.85	29.39	positive																				TraesCS4A02G150100	TraesCS1A02G343400	1	25.46	positive
TraesCS6B02G340300	TraesCS4D02G052500	0.91	2	positive		TraesCS6D02G371500	TraesCS1A02G157700	0.88	3.16	positive																				TraesCS4A02G150100	TraesCS1B02G152400	1	4.24	positive
TraesCS6D02G279700	TraesCS1A02G035100	0.85	6	positive		TraesCS6D02G371500	TraesCS1B02G002400	0.85	13.67	positive																				TraesCS4A02G150100	TraesCS2A02G002000	1	7.35	positive
TraesCS6D02G279700	TraesCS2B02G569200	0.84	9.8	positive		TraesCS6D02G371500	TraesCS1B02G174000	0.89	2.45	positive																				TraesCS4A02G150100	TraesCS2A02G122600	1	9.17	positive
TraesCS6D02G279700	TraesCS2D02G219900	0.89	2.24	positive		TraesCS6D02G371500	TraesCS1D02G155300	0.9	4.24	positive																				TraesCS4A02G150100	TraesCS2B02G603700	1	5.2	positive
TraesCS6D02G279700	TraesCS5D02G420400	0.78	23.92	positive		TraesCS6D02G371500	TraesCS4B02G229600	0.89	2.83	positive																				TraesCS4A02G150100	TraesCS3B02G333900	1	11.62	positive
TraesCS6D02G279700	TraesCS6B02G340300	0.83	14.7	positive		TraesCS6D02G371500	TraesCS6A02G264800	0.84	27.24	positive																				TraesCS4A02G150100	TraesCS3D02G066500	1	5.29	positive
TraesCS7A02G212000	TraesCS5B02G330700	0.93	1.41	positive		TraesCS6D02G371500	TraesCS6B02G291800	0.84	19.9	positive																				TraesCS4A02G257600	TraesCS1B02G152400	1	12.85	positive
TraesCS7A02G259600	TraesCS1A02G035100	0.86	15.87	positive		TraesCS7A02G251000	TraesCS1A02G157700	0.83	19.34	positive																				TraesCS4A02G257600	TraesCS2A02G002000	1	7.14	positive
TraesCS7A02G259600	TraesCS1D02G451900	0.89	8	positive		TraesCS7A02G251000	TraesCS1D02G155300	0.84	17.44	positive																				TraesCS4A02G257600	TraesCS2A02G122600	1	14.83	positive
TraesCS7A02G259600	TraesCS2A02G098700	0.85	21.91	positive		TraesCS7A02G251000	TraesCS4B02G229600	0.84	9.54	positive																				TraesCS4A02G257600	TraesCS2B02G603700	1	22.09	positive
TraesCS7A02G259600	TraesCS2B02G569200	0.88	5.48	positive		TraesCS7A02G251000	TraesCS6A02G264800	0.83	23.45	positive																				TraesCS4A02G257600	TraesCS3D02G066500	1	18.49	positive
TraesCS7A02G259600	TraesCS3A02G262100	0.85	16.25	positive		TraesCS7A02G251000	TraesCS6B02G291800	0.86	5.29	positive																				TraesCS4A02G257600	TraesCS4A02G150100	1	16.28	positive
TraesCS7A02G259600	TraesCS3A02G276200	0.88	22.23	positive		TraesCS7A02G251000	TraesCS6D02G371500	0.81	28.28	positive																				TraesCS4B02G002300	TraesCS1A02G055300	1	6	positive
TraesCS7A02G259600	TraesCS4A02G214000	0.85	14.25	positive																										TraesCS4B02G002300	TraesCS3D02G190700	1	28.72	positive
TraesCS7A02G259600	TraesCS4D02G052500	0.91	1.41	positive																										TraesCS4B02G002300	TraesCS3D02G457700	1	6.93	positive
TraesCS7A02G259600	TraesCS5D02G420400	0.81	28.46	positive																										TraesCS4B02G002300	TraesCS3D02G542100	1	24.45	positive
TraesCS7A02G259600	TraesCS6B02G340300	0.9	4	positive																										TraesCS4B02G172100	TraesCS1A02G055300	1	7.35	positive
TraesCS7D02G065500	TraesCS5A02G305200	0.88	7.42	positive																										TraesCS4B02G172100	TraesCS3D02G457700	1	20	positive
TraesCS7D02G065500	TraesCS5B02G330700	0.9	3.46	positive																										TraesCS4B02G172100	TraesCS3D02G542100	1	17.29	positive
TraesCS7D02G065500	TraesCS7A02G212000	0.87	10.82	positive																										TraesCS4B02G172100	TraesCS4B02G002300	1	8.77	positive
TraesCS7D02G260600	TraesCS1A02G035100	0.85	27.39	positive																										TraesCS4B02G233600	TraesCS1A02G410200	1	15.97	positive
TraesCS7D02G260600	TraesCS1D02G451900	0.85	21.91	positive																										TraesCS4B02G233600	TraesCS1B02G152400	1	4	positive
TraesCS7D02G260600	TraesCS2B02G569200	0.87	8.37	positive																										TraesCS4B02G233600	TraesCS2A02G002000	1	14.7	positive
TraesCS7D02G260600	TraesCS3A02G276200	0.88	16	positive																										TraesCS4B02G233600	TraesCS2A02G122600	1	8.37	positive
TraesCS7D02G260600	TraesCS4A02G214000	0.85	15.87	positive																										TraesCS4B02G233600	TraesCS2B02G603700	1	6.93	positive
TraesCS7D02G260600	TraesCS4D02G052500	0.89	6.48	positive																										TraesCS4B02G233600	TraesCS3B02G259100	1	27.82	positive
TraesCS7D02G260600	TraesCS6B02G340300	0.86	10.49	positive																										TraesCS4B02G233600	TraesCS3B02G333900	1	28.5	positive
TraesCS7D02G260600	TraesCS7A02G259600	0.97	1	positive																										TraesCS4B02G233600	TraesCS3D02G066500	1	13.04	positive
TraesCS7D02G524300	TraesCS1D02G207000	0.84	21.91	positive																										TraesCS4B02G233600	TraesCS3D02G190700	1	23.32	positive
TraesCS7D02G524300	TraesCS2A02G098700	0.86	18.47	positive																										TraesCS4B02G233600	TraesCS4A02G150100	1	9	positive
TraesCS7D02G524300	TraesCS2B02G569200	0.92	1.73	positive																										TraesCS4B02G233600	TraesCS4A02G257600	1	25.26	positive
TraesCS7D02G524300	TraesCS2D02G219900	0.86	26.08	positive																										TraesCS4B02G362100	TraesCS1A02G343400	1	4.47	positive
TraesCS7D02G524300	TraesCS3A02G276200	0.88	19.62	positive																										TraesCS4B02G362100	TraesCS2A02G002000	1	18.44	positive
TraesCS7D02G524300	TraesCS4A02G214000	0.85	18.97	positive																										TraesCS4B02G362100	TraesCS2D02G582400	1	8.77	positive
TraesCS7D02G524300	TraesCS5A02G305200	0.86	25.92	positive																										TraesCS4B02G362100	TraesCS3B02G333900	1	28.91	positive
TraesCS7D02G524300	TraesCS5D02G336300	0.86	12.96	positive																										TraesCS4B02G362100	TraesCS3D02G066500	1	17.94	positive
TraesCS7D02G524300	TraesCS5D02G420400	0.82	23.75	positive																										TraesCS4B02G362100	TraesCS3D02G542100	1	8.77	positive
TraesCS7D02G524300	TraesCS7A02G259600	0.88	14	positive																										TraesCS4D02G157800	TraesCS1A02G343400	1	5	positive
																														TraesCS4D02G157800	TraesCS1A02G443800	1	29.7	positive
																														TraesCS4D02G157800	TraesCS2A02G002000	1	23.37	positive
																														TraesCS4D02G157800	TraesCS2D02G582400	1	8.94	positive
																														TraesCS4D02G157800	TraesCS3D02G066500	1	21.63	positive
																														TraesCS4D02G157800	TraesCS3D02G542100	1	11.22	positive
																														TraesCS4D02G157800	TraesCS4B02G362100	1	1	positive
																														TraesCS4D02G260900	TraesCS1A02G343400	1	24.08	positive
																														TraesCS4D02G260900	TraesCS1B02G152400	1	2	positive
																														TraesCS4D02G260900	TraesCS2A02G002000	1	2.83	positive
																														TraesCS4D02G260900	TraesCS2A02G122600	1	5.48	positive
																														TraesCS4D02G260900	TraesCS2B02G603700	1	1	positive
																														TraesCS4D02G260900	TraesCS3B02G333900	1	6.32	positive
																														TraesCS4D02G260900	TraesCS3D02G066500	1	3.87	positive
																														TraesCS4D02G260900	TraesCS4A02G150100	1	2.83	positive
																														TraesCS4D02G260900	TraesCS4A02G257600	1	10.39	positive
																														TraesCS4D02G260900	TraesCS4B02G233600	1	5.92	positive
																														TraesCS4D02G261000	TraesCS1A02G343400	1	7.94	positive
																														TraesCS4D02G261000	TraesCS1A02G443800	1	11.66	positive
																														TraesCS4D02G261000	TraesCS1B02G152400	1	12.49	positive
																														TraesCS4D02G261000	TraesCS2A02G002000	1	4.47	positive
																														TraesCS4D02G261000	TraesCS2A02G122600	1	1.73	positive
																														TraesCS4D02G261000	TraesCS2B02G603700	1	13.49	positive
																														TraesCS4D02G261000	TraesCS2D02G582400	1	21.82	positive
																														TraesCS4D02G261000	TraesCS3B02G259100	1	21.68	positive
																														TraesCS4D02G261000	TraesCS3B02G333900	1	14.42	positive
																														TraesCS4D02G261000	TraesCS3D02G066500	1	2	positive
																														TraesCS4D02G261000	TraesCS3D02G542100	1	5.48	positive
																														TraesCS4D02G261000	TraesCS4A02G150100	1	12.25	positive
																														TraesCS4D02G261000	TraesCS4A02G257600	1	25.3	positive
																														TraesCS4D02G261000	TraesCS4B02G233600	1	18.33	positive
																														TraesCS4D02G261000	TraesCS4B02G362100	1	12.37	positive
																														TraesCS4D02G261000	TraesCS4D02G157800	1	16.73	positive
																														TraesCS4D02G261000	TraesCS4D02G260900	1	10.95	positive
																														TraesCS5B02G215400	TraesCS1A02G343400	1	3.46	positive
																														TraesCS5B02G215400	TraesCS1A02G443800	1	26.98	positive
																														TraesCS5B02G215400	TraesCS1B02G152400	1	25.92	positive
																														TraesCS5B02G215400	TraesCS2A02G002000	1	9.49	positive
																														TraesCS5B02G215400	TraesCS2A02G122600	1	16	positive
																														TraesCS5B02G215400	TraesCS2B02G603700	1	22.98	positive
																														TraesCS5B02G215400	TraesCS2D02G582400	1	12.73	positive
																														TraesCS5B02G215400	TraesCS3B02G333900	1	12.69	positive
																														TraesCS5B02G215400	TraesCS3D02G066500	1	7.94	positive
																														TraesCS5B02G215400	TraesCS3D02G542100	1	8	positive
																														TraesCS5B02G215400	TraesCS4A02G150100	1	22.05	positive
																														TraesCS5B02G215400	TraesCS4B02G362100	1	1.73	positive
																														TraesCS5B02G215400	TraesCS4D02G157800	1	3.87	positive
																														TraesCS5B02G215400	TraesCS4D02G260900	1	21.45	positive
																														TraesCS5B02G215400	TraesCS4D02G261000	1	6.93	positive
																														TraesCS5D02G153800	TraesCS1A02G055300	1	3.16	positive
																														TraesCS5D02G153800	TraesCS1A02G443800	1	27.57	positive
																														TraesCS5D02G153800	TraesCS2D02G582400	1	29.46	positive
																														TraesCS5D02G153800	TraesCS3D02G457700	1	15.17	positive
																														TraesCS5D02G153800	TraesCS3D02G542100	1	17.97	positive
																														TraesCS5D02G153800	TraesCS4B02G002300	1	2.83	positive
																														TraesCS5D02G153800	TraesCS4B02G172100	1	3	positive
																														TraesCS5D02G165100	TraesCS1A02G343400	1	13.23	positive
																														TraesCS5D02G165100	TraesCS2A02G002000	1	16	positive
																														TraesCS5D02G165100	TraesCS2A02G122600	1	21.02	positive
																														TraesCS5D02G165100	TraesCS2B02G603700	1	29.34	positive
																														TraesCS5D02G165100	TraesCS2D02G582400	1	20.35	positive
																														TraesCS5D02G165100	TraesCS3B02G333900	1	27.28	positive
																														TraesCS5D02G165100	TraesCS3D02G066500	1	13.19	positive
																														TraesCS5D02G165100	TraesCS3D02G542100	1	21.82	positive
																														TraesCS5D02G165100	TraesCS4A02G257600	1	25.38	positive
																														TraesCS5D02G165100	TraesCS4B02G362100	1	10.2	positive
																														TraesCS5D02G165100	TraesCS4D02G157800	1	17.49	positive
																														TraesCS5D02G165100	TraesCS4D02G260900	1	26.08	positive
																														TraesCS5D02G165100	TraesCS4D02G261000	1	12.45	positive
																														TraesCS5D02G165100	TraesCS5B02G215400	1	7.07	positive
																														TraesCS6A02G309900	TraesCS1A02G055300	1	4	positive
																														TraesCS6A02G309900	TraesCS1A02G443800	1	26.27	positive
																														TraesCS6A02G309900	TraesCS2D02G582400	1	19.08	positive
																														TraesCS6A02G309900	TraesCS3D02G542100	1	7.35	positive
																														TraesCS6A02G309900	TraesCS4B02G002300	1	12.96	positive
																														TraesCS6A02G309900	TraesCS4B02G172100	1	5.66	positive
																														TraesCS6A02G309900	TraesCS5D02G153800	1	1.73	positive
																														TraesCS6A02G310700	TraesCS1B02G152400	1	7.62	positive
																														TraesCS6A02G310700	TraesCS2A02G002000	1	18.11	positive
																														TraesCS6A02G310700	TraesCS2A02G122600	1	13.42	positive
																														TraesCS6A02G310700	TraesCS2B02G603700	1	12.17	positive
																														TraesCS6A02G310700	TraesCS3D02G066500	1	15.87	positive
																														TraesCS6A02G310700	TraesCS4A02G150100	1	20.49	positive
																														TraesCS6A02G310700	TraesCS4B02G233600	1	16.73	positive
																														TraesCS6A02G310700	TraesCS4D02G260900	1	9.8	positive
																														TraesCS6A02G310700	TraesCS4D02G261000	1	21.93	positive
																														TraesCS6B02G363800	TraesCS1A02G055300	1	13.96	positive
																														TraesCS6B02G363800	TraesCS1A02G343400	1	23	positive
																														TraesCS6B02G363800	TraesCS1A02G410200	1	14.97	positive
																														TraesCS6B02G363800	TraesCS1A02G443800	1	13.42	positive
																														TraesCS6B02G363800	TraesCS1B02G152400	1	28.93	positive
																														TraesCS6B02G363800	TraesCS2A02G002000	1	27.28	positive
																														TraesCS6B02G363800	TraesCS2A02G122600	1	8.83	positive
																														TraesCS6B02G363800	TraesCS2D02G582400	1	24.66	positive
																														TraesCS6B02G363800	TraesCS3B02G259100	1	26.38	positive
																														TraesCS6B02G363800	TraesCS3D02G066500	1	20.12	positive
																														TraesCS6B02G363800	TraesCS3D02G190700	1	17.32	positive
																														TraesCS6B02G363800	TraesCS3D02G457700	1	7.48	positive
																														TraesCS6B02G363800	TraesCS3D02G542100	1	6.32	positive
																														TraesCS6B02G363800	TraesCS4B02G002300	1	11.22	positive
																														TraesCS6B02G363800	TraesCS4B02G172100	1	17.75	positive
																														TraesCS6B02G363800	TraesCS4B02G233600	1	26.27	positive
																														TraesCS6B02G363800	TraesCS4D02G261000	1	7.75	positive
																														TraesCS6B02G363800	TraesCS5B02G215400	1	29.93	positive
																														TraesCS6B02G363800	TraesCS5D02G153800	1	14.14	positive
																														TraesCS6B02G363800	TraesCS5D02G165100	1	27.93	positive
																														TraesCS6B02G363800	TraesCS6A02G309900	1	20.2	positive
																														TraesCS6B02G363800	TraesCS6B02G339700	1	27.93	positive
																														TraesCS6B02G339700	TraesCS1A02G343400	1	3.16	positive
																														TraesCS6B02G339700	TraesCS1A02G443800	1	22.45	positive
																														TraesCS6B02G339700	TraesCS2A02G002000	1	18.76	positive
																														TraesCS6B02G339700	TraesCS2A02G122600	1	22.49	positive
																														TraesCS6B02G339700	TraesCS2D02G582400	1	4.24	positive
																														TraesCS6B02G339700	TraesCS3B02G333900	1	28.77	positive
																														TraesCS6B02G339700	TraesCS3D02G066500	1	15.49	positive
																														TraesCS6B02G339700	TraesCS3D02G542100	1	6	positive
																														TraesCS6B02G339700	TraesCS4B02G362100	1	1.41	positive
																														TraesCS6B02G339700	TraesCS4D02G157800	1	2.83	positive
																														TraesCS6B02G339700	TraesCS4D02G261000	1	9.38	positive
																														TraesCS6B02G339700	TraesCS5B02G215400	1	3	positive
																														TraesCS6B02G339700	TraesCS5D02G165100	1	8.31	positive
																														TraesCS6B02G339700	TraesCS6A02G309900	1	27.93	positive
																														TraesCS6B02G428500	TraesCS1A02G410200	1	11.83	positive
																														TraesCS6B02G428500	TraesCS1B02G152400	1	4.47	positive
																														TraesCS6B02G428500	TraesCS2A02G002000	1	13.42	positive
																														TraesCS6B02G428500	TraesCS2A02G122600	1	3.87	positive
																														TraesCS6B02G428500	TraesCS2B02G603700	1	8.77	positive
																														TraesCS6B02G428500	TraesCS3B02G259100	1	15.87	positive
																														TraesCS6B02G428500	TraesCS3B02G333900	1	26.38	positive
																														TraesCS6B02G428500	TraesCS3D02G066500	1	9.8	positive
																														TraesCS6B02G428500	TraesCS3D02G190700	1	14.83	positive
																														TraesCS6B02G428500	TraesCS3D02G457700	1	29.15	positive
																														TraesCS6B02G428500	TraesCS4A02G150100	1	8.49	positive
																														TraesCS6B02G428500	TraesCS4A02G257600	1	22.25	positive
																														TraesCS6B02G428500	TraesCS4B02G233600	1	1	positive
																														TraesCS6B02G428500	TraesCS4D02G260900	1	7.35	positive
																														TraesCS6B02G428500	TraesCS4D02G261000	1	13.27	positive
																														TraesCS6B02G428500	TraesCS6A02G310700	1	16.43	positive
																														TraesCS6B02G428500	TraesCS6B02G363800	1	13.27	positive
																														TraesCS7A02G145400	TraesCS1A02G410200	1	9	positive
																														TraesCS7A02G145400	TraesCS1B02G152400	1	7.07	positive
																														TraesCS7A02G145400	TraesCS2A02G002000	1	21.42	positive
																														TraesCS7A02G145400	TraesCS2A02G122600	1	9.9	positive
																														TraesCS7A02G145400	TraesCS2B02G603700	1	13.42	positive
																														TraesCS7A02G145400	TraesCS3D02G066500	1	19.08	positive
																														TraesCS7A02G145400	TraesCS3D02G190700	1	13.75	positive
																														TraesCS7A02G145400	TraesCS4A02G150100	1	11	positive
																														TraesCS7A02G145400	TraesCS4A02G257600	1	26.61	positive
																														TraesCS7A02G145400	TraesCS4B02G233600	1	2.45	positive
																														TraesCS7A02G145400	TraesCS4D02G260900	1	10.2	positive
																														TraesCS7A02G145400	TraesCS4D02G261000	1	23.47	positive
																														TraesCS7A02G145400	TraesCS6A02G310700	1	22.45	positive
																														TraesCS7A02G145400	TraesCS6B02G363800	1	27.84	positive
																														TraesCS7A02G145400	TraesCS6B02G428500	1	1.41	positive
																														TraesCS7A02G405000	TraesCS1A02G410200	1	28.14	positive
																														TraesCS7A02G405000	TraesCS1B02G152400	1	1	positive
																														TraesCS7A02G405000	TraesCS2A02G002000	1	8.49	positive
																														TraesCS7A02G405000	TraesCS2A02G122600	1	7.48	positive
																														TraesCS7A02G405000	TraesCS2B02G603700	1	3	positive
																														TraesCS7A02G405000	TraesCS3B02G333900	1	17.29	positive
																														TraesCS7A02G405000	TraesCS3D02G066500	1	10	positive
																														TraesCS7A02G405000	TraesCS4A02G150100	1	6.32	positive
																														TraesCS7A02G405000	TraesCS4A02G257600	1	20.32	positive
																														TraesCS7A02G405000	TraesCS4B02G233600	1	2.83	positive
																														TraesCS7A02G405000	TraesCS4D02G260900	1	2.45	positive
																														TraesCS7A02G405000	TraesCS4D02G261000	1	16.97	positive
																														TraesCS7A02G405000	TraesCS6A02G310700	1	11.83	positive
																														TraesCS7A02G405000	TraesCS6B02G428500	1	3.87	positive
																														TraesCS7A02G405000	TraesCS7A02G145400	1	4.24	positive
																														TraesCS7B02G047600	TraesCS1A02G343400	1	1.41	positive
																														TraesCS7B02G047600	TraesCS1A02G443800	1	18.73	positive
																														TraesCS7B02G047600	TraesCS2A02G002000	1	14.87	positive
																														TraesCS7B02G047600	TraesCS2A02G122600	1	15.43	positive
																														TraesCS7B02G047600	TraesCS2D02G582400	1	6	positive
																														TraesCS7B02G047600	TraesCS3B02G333900	1	24.37	positive
																														TraesCS7B02G047600	TraesCS3D02G066500	1	12.41	positive
																														TraesCS7B02G047600	TraesCS3D02G542100	1	3.16	positive
																														TraesCS7B02G047600	TraesCS4A02G150100	1	28.28	positive
																														TraesCS7B02G047600	TraesCS4B02G362100	1	4	positive
																														TraesCS7B02G047600	TraesCS4D02G157800	1	4.9	positive
																														TraesCS7B02G047600	TraesCS4D02G260900	1	25.69	positive
																														TraesCS7B02G047600	TraesCS4D02G261000	1	7	positive
																														TraesCS7B02G047600	TraesCS5B02G215400	1	2.45	positive
																														TraesCS7B02G047600	TraesCS5D02G165100	1	4.36	positive
																														TraesCS7B02G047600	TraesCS6A02G309900	1	24.25	positive
																														TraesCS7B02G047600	TraesCS6B02G339700	1	1.41	positive
																														TraesCS7B02G047600	TraesCS6B02G363800	1	17.49	positive
																														TraesCS7B02G304500	TraesCS1A02G055300	1	28.93	positive
																														TraesCS7B02G304500	TraesCS1A02G410200	1	2.83	positive
																														TraesCS7B02G304500	TraesCS2A02G122600	1	28.14	positive
																														TraesCS7B02G304500	TraesCS3D02G190700	1	4.24	positive
																														TraesCS7B02G304500	TraesCS3D02G457700	1	1.41	positive
																														TraesCS7B02G304500	TraesCS4B02G002300	1	12.65	positive
																														TraesCS7B02G304500	TraesCS5D02G153800	1	27.39	positive
																														TraesCS7B02G304500	TraesCS6B02G363800	1	8	positive
																														TraesCS7B02G304500	TraesCS6B02G428500	1	20.78	positive
																														TraesCS7B02G304500	TraesCS7A02G145400	1	24.92	positive
																														TraesCS7B02G304500	TraesCS7B02G304400	1	5.92	positive
																														TraesCS7B02G304400	TraesCS1A02G055300	1	10.95	positive
																														TraesCS7B02G304400	TraesCS1A02G410200	1	14.7	positive
																														TraesCS7B02G304400	TraesCS1A02G443800	1	12.73	positive
																														TraesCS7B02G304400	TraesCS2A02G122600	1	17.44	positive
																														TraesCS7B02G304400	TraesCS3B02G259100	1	24.25	positive
																														TraesCS7B02G304400	TraesCS3D02G066500	1	29.73	positive
																														TraesCS7B02G304400	TraesCS3D02G190700	1	15.91	positive
																														TraesCS7B02G304400	TraesCS3D02G457700	1	2.45	positive
																														TraesCS7B02G304400	TraesCS3D02G542100	1	10.95	positive
																														TraesCS7B02G304400	TraesCS4B02G002300	1	5	positive
																														TraesCS7B02G304400	TraesCS4B02G172100	1	10.58	positive
																														TraesCS7B02G304400	TraesCS4D02G261000	1	16.88	positive
																														TraesCS7B02G304400	TraesCS5D02G153800	1	8.94	positive
																														TraesCS7B02G304400	TraesCS6A02G309900	1	14.87	positive
																														TraesCS7B02G304400	TraesCS6B02G363800	1	1	positive
																														TraesCS7B02G304400	TraesCS6B02G428500	1	23.49	positive
																														TraesCS7B02G304400	TraesCS7B02G047600	1	29.15	positive
																														TraesCS7D02G050100	TraesCS1A02G055300	1	19.18	positive
																														TraesCS7D02G050100	TraesCS1A02G343400	1	9.95	positive
																														TraesCS7D02G050100	TraesCS1A02G443800	1	24.19	positive
																														TraesCS7D02G050100	TraesCS2D02G582400	1	2.65	positive
																														TraesCS7D02G050100	TraesCS3D02G542100	1	2.83	positive
																														TraesCS7D02G050100	TraesCS4B02G172100	1	18.33	positive
																														TraesCS7D02G050100	TraesCS4B02G362100	1	12	positive
																														TraesCS7D02G050100	TraesCS4D02G157800	1	11.96	positive
																														TraesCS7D02G050100	TraesCS4D02G261000	1	26.5	positive
																														TraesCS7D02G050100	TraesCS5B02G215400	1	17.97	positive
																														TraesCS7D02G050100	TraesCS5D02G153800	1	15.97	positive
																														TraesCS7D02G050100	TraesCS6A02G309900	1	1.73	positive
																														TraesCS7D02G050100	TraesCS6B02G339700	1	5.92	positive
																														TraesCS7D02G050100	TraesCS6B02G363800	1	24.49	positive
																														TraesCS7D02G050100	TraesCS7B02G047600	1	7.75	positive
																														TraesCS7D02G050100	TraesCS7B02G304400	1	26.12	positive
																														TraesCS7D02G146700	TraesCS1A02G055300	1	18	positive
																														TraesCS7D02G146700	TraesCS1A02G343400	1	8	positive
																														TraesCS7D02G146700	TraesCS1A02G443800	1	5.39	positive
																														TraesCS7D02G146700	TraesCS1B02G152400	1	25.98	positive
																														TraesCS7D02G146700	TraesCS2A02G002000	1	18.57	positive
																														TraesCS7D02G146700	TraesCS2A02G122600	1	8.77	positive
																														TraesCS7D02G146700	TraesCS2D02G582400	1	13.27	positive
																														TraesCS7D02G146700	TraesCS3B02G259100	1	23.49	positive
																														TraesCS7D02G146700	TraesCS3D02G066500	1	12.25	positive
																														TraesCS7D02G146700	TraesCS3D02G457700	1	19.75	positive
																														TraesCS7D02G146700	TraesCS3D02G542100	1	1.41	positive
																														TraesCS7D02G146700	TraesCS4A02G150100	1	25.38	positive
																														TraesCS7D02G146700	TraesCS4B02G002300	1	19.97	positive
																														TraesCS7D02G146700	TraesCS4B02G172100	1	15.56	positive
																														TraesCS7D02G146700	TraesCS4B02G362100	1	18.44	positive
																														TraesCS7D02G146700	TraesCS4D02G157800	1	23.49	positive
																														TraesCS7D02G146700	TraesCS4D02G260900	1	26.46	positive
																														TraesCS7D02G146700	TraesCS4D02G261000	1	3.46	positive
																														TraesCS7D02G146700	TraesCS5B02G215400	1	13	positive
																														TraesCS7D02G146700	TraesCS5D02G153800	1	15.87	positive
																														TraesCS7D02G146700	TraesCS5D02G165100	1	24.98	positive
																														TraesCS7D02G146700	TraesCS6A02G309900	1	11.49	positive
																														TraesCS7D02G146700	TraesCS6B02G339700	1	10.49	positive
																														TraesCS7D02G146700	TraesCS6B02G363800	1	2.83	positive
																														TraesCS7D02G146700	TraesCS6B02G428500	1	18.44	positive
																														TraesCS7D02G146700	TraesCS7B02G047600	1	6.93	positive
																														TraesCS7D02G146700	TraesCS7B02G304400	1	3.87	positive
																														TraesCS7D02G146700	TraesCS7B02G304500	1	24.49	positive
																														TraesCS7D02G146700	TraesCS7D02G050100	1	8.49	positive
																														TraesCS7D02G339800	TraesCS1A02G343400	1	16.25	positive
																														TraesCS7D02G339800	TraesCS1B02G152400	1	19.44	positive
																														TraesCS7D02G339800	TraesCS2A02G002000	1	6.93	positive
																														TraesCS7D02G339800	TraesCS2A02G122600	1	14.14	positive
																														TraesCS7D02G339800	TraesCS2B02G603700	1	14	positive
																														TraesCS7D02G339800	TraesCS3B02G259100	1	8.06	positive
																														TraesCS7D02G339800	TraesCS3B02G333900	1	25.5	positive
																														TraesCS7D02G339800	TraesCS3D02G066500	1	5	positive
																														TraesCS7D02G339800	TraesCS3D02G542100	1	26.32	positive
																														TraesCS7D02G339800	TraesCS4A02G150100	1	23.07	positive
																														TraesCS7D02G339800	TraesCS4B02G362100	1	18.97	positive
																														TraesCS7D02G339800	TraesCS4D02G157800	1	25.1	positive
																														TraesCS7D02G339800	TraesCS4D02G260900	1	12.73	positive
																														TraesCS7D02G339800	TraesCS4D02G261000	1	9.59	positive
																														TraesCS7D02G339800	TraesCS5B02G215400	1	7.94	positive
																														TraesCS7D02G339800	TraesCS5D02G165100	1	13.67	positive
																														TraesCS7D02G339800	TraesCS6B02G339700	1	18.73	positive
																														TraesCS7D02G339800	TraesCS7A02G405000	1	24.08	positive
																														TraesCS7D02G339800	TraesCS7B02G047600	1	14.7	positive
																														TraesCS7D02G339800	TraesCS7D02G146700	1	29.17	positive

## Sheet: TableS8C
Supplementary Table S8C. GO enrichment analysis for co-expression nodes of CrRLK1Ls in T. aestivum
Singnificant GO terms for Ta-CrRLK1L3-A
GO term	Ontology	Description	Number in input list	Number in BG/Ref	p-value	FDR
GO:2000280	P	regulation of root development	5	916	1.1e-05	0.0069
GO:0010015	P	root morphogenesis	7	3786	0.00017	0.052
GO:0007167	P	enzyme linked receptor protein signaling pathway	5	2140	0.00059	0.072
GO:0090627	P	plant epidermal cell differentiation	5	2125	0.00057	0.072
GO:0010053	P	root epidermal cell differentiation	5	2046	0.00048	0.072
GO:0007166	P	cell surface receptor signaling pathway	5	2484	0.0012	0.12
GO:0048638	P	regulation of developmental growth	5	2766	0.0019	0.16
GO:0022622	P	root system development	7	6201	0.0032	0.18
GO:0048364	P	root development	7	6189	0.0031	0.18
GO:0006468	P	protein phosphorylation	8	7827	0.0028	0.18
GO:2000026	P	regulation of multicellular organismal development	6	4592	0.0032	0.18
GO:0048585	P	negative regulation of response to stimulus	5	3756	0.0068	0.26
GO:0050832	P	defense response to fungus	6	5721	0.0093	0.26
GO:0044700	P	single organism signaling	10	14083	0.011	0.26
GO:0007165	P	signal transduction	10	13882	0.0097	0.26
GO:0090558	P	plant epidermis development	5	3782	0.007	0.26
GO:0071215	P	cellular response to abscisic acid stimulus	5	3943	0.0083	0.26
GO:0009888	P	tissue development	7	7473	0.0088	0.26
GO:0051239	P	regulation of multicellular organismal process	6	5433	0.0073	0.26
GO:0097306	P	cellular response to alcohol	5	3943	0.0083	0.26
GO:0023052	P	signaling	10	14095	0.011	0.26
GO:0042742	P	defense response to bacterium	6	5736	0.0094	0.26
GO:0048507	P	meristem development	5	3564	0.0055	0.26
GO:0040008	P	regulation of growth	5	3670	0.0062	0.26
GO:0051179	P	localization	12	18699	0.01	0.26
GO:0048589	P	developmental growth	6	6124	0.013	0.28
GO:0016310	P	phosphorylation	8	10031	0.013	0.28
GO:0098542	P	defense response to other organism	8	9974	0.012	0.28
GO:0006810	P	transport	11	16882	0.013	0.28
GO:0043207	P	response to external biotic stimulus	9	12485	0.015	0.29
GO:0051707	P	response to other organism	9	12482	0.015	0.29
GO:0051234	P	establishment of localization	11	17156	0.015	0.29
GO:0009607	P	response to biotic stimulus	9	12580	0.015	0.29
GO:0050793	P	regulation of developmental process	6	6509	0.017	0.3
GO:0071396	P	cellular response to lipid	5	4697	0.017	0.3
GO:0099402	P	plant organ development	8	10673	0.018	0.3
GO:0051716	P	cellular response to stimulus	12	20324	0.02	0.33
GO:0009617	P	response to bacterium	6	6920	0.022	0.34
GO:0009605	P	response to external stimulus	10	15659	0.022	0.34
GO:0009620	P	response to fungus	6	6923	0.022	0.34
GO:0048583	P	regulation of response to stimulus	6	7103	0.025	0.36
GO:0007154	P	cell communication	10	15984	0.025	0.36
GO:0036211	P	protein modification process	10	16206	0.027	0.37
GO:0006950	P	response to stress	15	29274	0.027	0.37
GO:0006464	P	cellular protein modification process	10	16206	0.027	0.37
GO:0040007	P	growth	6	7381	0.029	0.39
GO:0009814	P	defense response, incompatible interaction	5	5526	0.032	0.4
GO:0048731	P	system development	10	16520	0.031	0.4
GO:0050896	P	response to stimulus	18	39029	0.036	0.44
GO:0006952	P	defense response	9	14641	0.038	0.47
GO:1901700	P	response to oxygen-containing compound	10	17327	0.042	0.5
GO:0009653	P	anatomical structure morphogenesis	7	10401	0.046	0.54
GO:0033993	P	response to lipid	6	8254	0.047	0.54
GO:0043412	P	macromolecule modification	10	18019	0.053	0.59
GO:0007275	P	multicellular organism development	11	20549	0.052	0.59
GO:0019538	P	protein metabolic process	12	23620	0.059	0.63
GO:0001101	P	response to acid chemical	8	13354	0.059	0.63
GO:0048519	P	negative regulation of biological process	6	8864	0.063	0.66
GO:0051704	P	multi-organism process	9	16180	0.066	0.69
GO:0097305	P	response to alcohol	5	6873	0.069	0.69
GO:0009737	P	response to abscisic acid	5	6841	0.068	0.69
GO:0014070	P	response to organic cyclic compound	5	7087	0.077	0.76
GO:0071229	P	cellular response to acid chemical	5	7142	0.079	0.77
GO:0030154	P	cell differentiation	5	7284	0.084	0.78
GO:0009987	P	cellular process	23	58786	0.085	0.78
GO:0006796	P	phosphate-containing compound metabolic process	8	14274	0.081	0.78
GO:0006793	P	phosphorus metabolic process	8	14329	0.083	0.78
GO:0044767	P	single-organism developmental process	11	22628	0.094	0.85
GO:0048856	P	anatomical structure development	11	22911	0.1	0.9
GO:0044763	P	single-organism cellular process	17	40376	0.1	0.92
GO:0044707	P	single-multicellular organism process	11	23276	0.11	0.92
GO:0006811	P	ion transport	5	7905	0.11	0.92
GO:0032502	P	developmental process	11	23141	0.11	0.92
GO:0071310	P	cellular response to organic substance	6	10300	0.11	0.92
GO:0045087	P	innate immune response	5	8020	0.12	0.94
GO:1901701	P	cellular response to oxygen-containing compound	5	8136	0.12	0.97
GO:0009755	P	hormone-mediated signaling pathway	5	8230	0.13	1
GO:0009628	P	response to abiotic stimulus	7	21261	0.56	1
GO:0044281	P	small molecule metabolic process	5	14959	0.55	1
GO:0071840	P	cellular component organization or biogenesis	7	21407	0.57	1
GO:0000003	P	reproduction	6	15261	0.38	1
GO:0048869	P	cellular developmental process	5	9509	0.19	1
GO:0003006	P	developmental process involved in reproduction	6	13497	0.27	1
GO:0010035	P	response to inorganic substance	5	10992	0.29	1
GO:0010033	P	response to organic substance	8	18902	0.26	1
GO:0050794	P	regulation of cellular process	10	27690	0.42	1
GO:0002376	P	immune system process	5	8924	0.16	1
GO:0033554	P	cellular response to stress	5	9816	0.21	1
GO:0050789	P	regulation of biological process	10	30871	0.58	1
GO:0044267	P	cellular protein metabolic process	10	21181	0.13	1
GO:0044260	P	cellular macromolecule metabolic process	14	36166	0.26	1
GO:0016043	P	cellular component organization	7	19949	0.49	1
GO:0065007	P	biological regulation	11	35465	0.66	1
GO:0044699	P	single-organism process	19	50975	0.24	1
GO:0044710	P	single-organism metabolic process	6	27869	0.93	1
GO:0006955	P	immune response	5	8510	0.14	1
GO:0008152	P	metabolic process	19	57664	0.56	1
GO:0009791	P	post-embryonic development	6	14295	0.32	1
GO:0044249	P	cellular biosynthetic process	6	30853	0.97	1
GO:0070887	P	cellular response to chemical stimulus	6	11665	0.17	1
GO:0042221	P	response to chemical	10	23546	0.22	1
GO:0009719	P	response to endogenous stimulus	7	15578	0.24	1
GO:0032501	P	multicellular organismal process	11	24629	0.15	1
GO:0048608	P	reproductive structure development	6	11435	0.16	1
GO:0032870	P	cellular response to hormone stimulus	5	8667	0.15	1
GO:0009725	P	response to hormone	7	14710	0.19	1
GO:0043170	P	macromolecule metabolic process	16	38931	0.14	1
GO:0071495	P	cellular response to endogenous stimulus	5	8682	0.15	1
GO:0061458	P	reproductive system development	6	11435	0.16	1
GO:0071704	P	organic substance metabolic process	18	51371	0.39	1
GO:1901576	P	organic substance biosynthetic process	6	31446	0.97	1
GO:0022414	P	reproductive process	6	15247	0.38	1
GO:0009058	P	biosynthetic process	6	32675	0.98	1
GO:0044238	P	primary metabolic process	16	47561	0.51	1
GO:0044237	P	cellular metabolic process	17	49214	0.44	1
GO:0004674	F	protein serine/threonine kinase activity	7	5286	0.0013	0.048
GO:0004675	F	transmembrane receptor protein serine/threonine kinase activity	5	2434	0.0011	0.048
GO:0004672	F	protein kinase activity	8	6551	0.0009	0.048
GO:0019199	F	transmembrane receptor protein kinase activity	5	2468	0.0011	0.048
GO:0016773	F	phosphotransferase activity, alcohol group as acceptor	8	7222	0.0017	0.051
GO:0004713	F	protein tyrosine kinase activity	5	3103	0.003	0.072
GO:0016301	F	kinase activity	8	8052	0.0034	0.072
GO:0099600	F	transmembrane receptor activity	5	3370	0.0043	0.072
GO:0004888	F	transmembrane signaling receptor activity	5	3311	0.004	0.072
GO:0016772	F	transferase activity, transferring phosphorus-containing groups	8	8914	0.0063	0.094
GO:0060089	F	molecular transducer activity	5	3964	0.0085	0.099
GO:0038023	F	signaling receptor activity	5	3908	0.008	0.099
GO:0004872	F	receptor activity	5	3964	0.0085	0.099
GO:0005524	F	ATP binding	9	11656	0.0095	0.1
GO:0003824	F	catalytic activity	20	42216	0.015	0.14
GO:0035639	F	purine ribonucleoside triphosphate binding	9	12458	0.015	0.14
GO:0032549	F	ribonucleoside binding	9	13625	0.025	0.15
GO:0032559	F	adenyl ribonucleotide binding	9	12846	0.018	0.15
GO:0032555	F	purine ribonucleotide binding	9	13648	0.025	0.15
GO:0032550	F	purine ribonucleoside binding	9	13600	0.025	0.15
GO:0030554	F	adenyl nucleotide binding	9	12979	0.019	0.15
GO:0005515	F	protein binding	16	31444	0.022	0.15
GO:0004871	F	signal transducer activity	5	5132	0.024	0.15
GO:0001883	F	purine nucleoside binding	9	13600	0.025	0.15
GO:0001882	F	nucleoside binding	9	13631	0.025	0.15
GO:0017076	F	purine nucleotide binding	9	13787	0.027	0.15
GO:0032553	F	ribonucleotide binding	9	13851	0.028	0.15
GO:0097367	F	carbohydrate derivative binding	9	14158	0.032	0.17
GO:0016740	F	transferase activity	11	19729	0.04	0.21
GO:0000166	F	nucleotide binding	9	17081	0.088	0.41
GO:0005488	F	binding	23	58931	0.088	0.41
GO:1901265	F	nucleoside phosphate binding	9	17081	0.088	0.41
GO:0036094	F	small molecule binding	9	17352	0.096	0.44
GO:1901363	F	heterocyclic compound binding	11	32889	0.53	1
GO:0016787	F	hydrolase activity	5	14673	0.54	1
GO:0097159	F	organic cyclic compound binding	11	32929	0.53	1
GO:0005886	C	plasma membrane	14	15639	0.00014	0.018
GO:0071944	C	cell periphery	15	19068	0.0003	0.02
GO:0016020	C	membrane	20	33934	0.00064	0.029
GO:0044425	C	membrane part	15	25117	0.0061	0.21
GO:0031224	C	intrinsic component of membrane	14	23309	0.0085	0.23
GO:0005829	C	cytosol	8	10311	0.015	0.32
GO:0098805	C	whole membrane	5	4671	0.016	0.32
GO:0016021	C	integral component of membrane	12	22715	0.045	0.44
GO:0098588	C	bounding membrane of organelle	5	5753	0.037	0.44
GO:0030054	C	cell junction	5	6105	0.045	0.44
GO:0055044	C	symplast	5	6078	0.045	0.44
GO:0030312	C	external encapsulating structure	5	6243	0.049	0.44
GO:0005911	C	cell-cell junction	5	6102	0.045	0.44
GO:0005618	C	cell wall	5	6231	0.049	0.44
GO:0009506	C	plasmodesma	5	6078	0.045	0.44
GO:0005623	C	cell	25	65175	0.069	0.55
GO:0044464	C	cell part	25	65148	0.069	0.55
GO:0044444	C	cytoplasmic part	17	40994	0.12	0.85
GO:0031090	C	organelle membrane	5	7998	0.11	0.85
GO:0043234	C	protein complex	5	8912	0.16	1
GO:0043231	C	intracellular membrane-bounded organelle	19	54543	0.4	1
GO:0044424	C	intracellular part	21	60136	0.37	1
GO:0043229	C	intracellular organelle	19	55574	0.45	1
GO:0005622	C	intracellular	21	60496	0.39	1
GO:0043227	C	membrane-bounded organelle	19	54652	0.41	1
GO:0044446	C	intracellular organelle part	8	21339	0.39	1
GO:0044422	C	organelle part	8	21477	0.4	1
GO:0005634	C	nucleus	9	29056	0.65	1
GO:0012505	C	endomembrane system	6	11525	0.17	1
GO:0043226	C	organelle	19	55713	0.46	1
GO:0032991	C	macromolecular complex	5	12610	0.4	1
GO:0005737	C	cytoplasm	18	47682	0.23	1
GO:0005576	C	extracellular region	5	9049	0.17	1
Singnificant GO terms for Ta-CrRLK1L5-A
GO term	Ontology	Description	Number in input list	Number in BG/Ref	p-value	FDR
GO:0071407	P	cellular response to organic cyclic compound	10	4349	7.1e-08	7.5e-05
GO:0007169	P	transmembrane receptor protein tyrosine kinase signaling pathway	6	1578	3e-06	0.00043
GO:0043401	P	steroid hormone mediated signaling pathway	6	1496	2.2e-06	0.00043
GO:0071367	P	cellular response to brassinosteroid stimulus	6	1528	2.5e-06	0.00043
GO:0048545	P	response to steroid hormone	6	1496	2.2e-06	0.00043
GO:0071383	P	cellular response to steroid hormone stimulus	6	1496	2.2e-06	0.00043
GO:0009742	P	brassinosteroid mediated signaling pathway	6	1493	2.2e-06	0.00043
GO:0010193	P	response to ozone	5	877	3.3e-06	0.00043
GO:0014070	P	response to organic cyclic compound	10	7087	6.2e-06	0.00073
GO:0009741	P	response to brassinosteroid	6	2057	1.4e-05	0.0014
GO:0007167	P	enzyme linked receptor protein signaling pathway	6	2140	1.7e-05	0.0016
GO:1901419	P	regulation of response to alcohol	5	1379	2.9e-05	0.0023
GO:0009787	P	regulation of abscisic acid-activated signaling pathway	5	1379	2.9e-05	0.0023
GO:0048585	P	negative regulation of response to stimulus	7	3756	4.1e-05	0.0027
GO:0007166	P	cell surface receptor signaling pathway	6	2484	3.9e-05	0.0027
GO:0009738	P	abscisic acid-activated signaling pathway	7	3741	4e-05	0.0027
GO:0048519	P	negative regulation of biological process	10	8864	4.5e-05	0.0028
GO:0071215	P	cellular response to abscisic acid stimulus	7	3943	5.6e-05	0.0031
GO:0097306	P	cellular response to alcohol	7	3943	5.6e-05	0.0031
GO:0009966	P	regulation of signal transduction	6	3054	0.00012	0.0056
GO:0000160	P	phosphorelay signal transduction system	5	1871	0.00012	0.0056
GO:0023051	P	regulation of signaling	6	3057	0.00012	0.0056
GO:0010646	P	regulation of cell communication	6	3071	0.00013	0.0056
GO:0098542	P	defense response to other organism	10	9974	0.00012	0.0056
GO:0046777	P	protein autophosphorylation	6	3203	0.00016	0.0065
GO:0071396	P	cellular response to lipid	7	4697	0.00017	0.0065
GO:0071310	P	cellular response to organic substance	10	10300	0.00016	0.0065
GO:1901564	P	organonitrogen compound metabolic process	11	13333	0.00028	0.01
GO:0035556	P	intracellular signal transduction	7	5129	0.00029	0.01
GO:0021700	P	developmental maturation	6	3717	0.00035	0.013
GO:0009150	P	purine ribonucleotide metabolic process	5	2460	0.00043	0.015
GO:0070887	P	cellular response to chemical stimulus	10	11665	0.00045	0.015
GO:0006163	P	purine nucleotide metabolic process	5	2558	0.00051	0.016
GO:0050832	P	defense response to fungus	7	5721	0.00056	0.017
GO:0031348	P	negative regulation of defense response	5	2647	0.00059	0.018
GO:0000302	P	response to reactive oxygen species	5	2675	0.00062	0.018
GO:0072521	P	purine-containing compound metabolic process	5	2693	0.00064	0.018
GO:0043207	P	response to external biotic stimulus	10	12485	0.00079	0.021
GO:0051707	P	response to other organism	10	12482	0.00079	0.021
GO:0009607	P	response to biotic stimulus	10	12580	0.00084	0.022
GO:0009259	P	ribonucleotide metabolic process	5	2909	0.00091	0.023
GO:0048523	P	negative regulation of cellular process	7	6270	0.00096	0.024
GO:0044267	P	cellular protein metabolic process	13	21181	0.0011	0.027
GO:0046686	P	response to cadmium ion	5	3086	0.0012	0.028
GO:0051704	P	multi-organism process	11	16180	0.0015	0.036
GO:0002376	P	immune system process	8	8924	0.0016	0.036
GO:0009737	P	response to abscisic acid	7	6841	0.0016	0.036
GO:0097305	P	response to alcohol	7	6873	0.0016	0.036
GO:0009620	P	response to fungus	7	6923	0.0017	0.037
GO:0048583	P	regulation of response to stimulus	7	7103	0.002	0.042
GO:0019693	P	ribose phosphate metabolic process	5	3479	0.002	0.042
GO:0071229	P	cellular response to acid chemical	7	7142	0.0021	0.042
GO:0006979	P	response to oxidative stress	6	5229	0.0021	0.042
GO:1901566	P	organonitrogen compound biosynthetic process	8	9493	0.0024	0.047
GO:0045088	P	regulation of innate immune response	5	3682	0.0026	0.05
GO:0050776	P	regulation of immune response	5	3706	0.0026	0.05
GO:0002682	P	regulation of immune system process	5	3754	0.0028	0.051
GO:0006952	P	defense response	10	14641	0.0028	0.051
GO:0019538	P	protein metabolic process	13	23620	0.0032	0.058
GO:0042742	P	defense response to bacterium	6	5736	0.0034	0.059
GO:0006468	P	protein phosphorylation	7	7827	0.0035	0.06
GO:0009117	P	nucleotide metabolic process	5	4105	0.0041	0.07
GO:0006753	P	nucleoside phosphate metabolic process	5	4119	0.0042	0.07
GO:1901701	P	cellular response to oxygen-containing compound	7	8136	0.0043	0.071
GO:0009755	P	hormone-mediated signaling pathway	7	8230	0.0046	0.073
GO:0009605	P	response to external stimulus	10	15659	0.0046	0.073
GO:0009266	P	response to temperature stimulus	8	10545	0.0046	0.073
GO:0033993	P	response to lipid	7	8254	0.0047	0.073
GO:0010038	P	response to metal ion	5	4300	0.005	0.076
GO:0006996	P	organelle organization	8	10672	0.005	0.076
GO:0055086	P	nucleobase-containing small molecule metabolic process	5	4314	0.0051	0.076
GO:0036211	P	protein modification process	10	16206	0.0059	0.086
GO:0006464	P	cellular protein modification process	10	16206	0.0059	0.086
GO:0032870	P	cellular response to hormone stimulus	7	8667	0.0061	0.087
GO:0071495	P	cellular response to endogenous stimulus	7	8682	0.0062	0.087
GO:0048316	P	seed development	6	6660	0.007	0.097
GO:0010154	P	fruit development	6	6845	0.008	0.11
GO:0031347	P	regulation of defense response	5	4837	0.0082	0.11
GO:0009617	P	response to bacterium	6	6920	0.0084	0.11
GO:0009888	P	tissue development	6	7473	0.012	0.16
GO:0043412	P	macromolecule modification	10	18019	0.013	0.16
GO:0080134	P	regulation of response to stress	5	5375	0.013	0.16
GO:0016310	P	phosphorylation	7	10031	0.013	0.17
GO:0048518	P	positive regulation of biological process	6	7797	0.015	0.19
GO:0048522	P	positive regulation of cellular process	5	5622	0.015	0.19
GO:0048229	P	gametophyte development	5	5751	0.016	0.2
GO:0019637	P	organophosphate metabolic process	5	5805	0.017	0.21
GO:0010033	P	response to organic substance	10	18902	0.018	0.21
GO:0044711	P	single-organism biosynthetic process	9	16047	0.018	0.22
GO:0044702	P	single organism reproductive process	8	13681	0.022	0.25
GO:0009409	P	response to cold	6	8734	0.025	0.29
GO:0016043	P	cellular component organization	10	19949	0.026	0.29
GO:0006796	P	phosphate-containing compound metabolic process	8	14274	0.027	0.31
GO:0006793	P	phosphorus metabolic process	8	14329	0.028	0.32
GO:0034645	P	cellular macromolecule biosynthetic process	10	20349	0.029	0.32
GO:0051716	P	cellular response to stimulus	10	20324	0.029	0.32
GO:0006725	P	cellular aromatic compound metabolic process	12	26836	0.03	0.33
GO:0009651	P	response to salt stress	5	6845	0.032	0.35
GO:0009059	P	macromolecule biosynthetic process	10	20720	0.033	0.35
GO:0043933	P	macromolecular complex subunit organization	5	6990	0.035	0.37
GO:1901135	P	carbohydrate derivative metabolic process	5	7081	0.037	0.39
GO:0000003	P	reproduction	8	15261	0.039	0.4
GO:0022414	P	reproductive process	8	15247	0.039	0.4
GO:0071840	P	cellular component organization or biogenesis	10	21407	0.04	0.41
GO:0030154	P	cell differentiation	5	7284	0.041	0.41
GO:0006970	P	response to osmotic stress	5	7369	0.043	0.43
GO:0046483	P	heterocycle metabolic process	11	25227	0.048	0.47
GO:0044260	P	cellular macromolecule metabolic process	14	36166	0.055	0.54
GO:0001101	P	response to acid chemical	7	13354	0.055	0.54
GO:0003006	P	developmental process involved in reproduction	7	13497	0.058	0.55
GO:0045087	P	innate immune response	5	8020	0.058	0.55
GO:0010468	P	regulation of gene expression	7	13706	0.062	0.59
GO:0010035	P	response to inorganic substance	6	10992	0.065	0.61
GO:0007165	P	signal transduction	7	13882	0.066	0.61
GO:0044700	P	single organism signaling	7	14083	0.07	0.64
GO:0023052	P	signaling	7	14095	0.07	0.64
GO:0006955	P	immune response	5	8510	0.071	0.65
GO:0042221	P	response to chemical	10	23546	0.073	0.65
GO:0061458	P	reproductive system development	6	11435	0.076	0.67
GO:0048608	P	reproductive structure development	6	11435	0.076	0.67
GO:0044249	P	cellular biosynthetic process	12	30853	0.083	0.72
GO:0009725	P	response to hormone	7	14710	0.085	0.73
GO:1901360	P	organic cyclic compound metabolic process	11	27558	0.085	0.73
GO:0006355	P	regulation of transcription, DNA-templated	6	11847	0.087	0.75
GO:2001141	P	regulation of RNA biosynthetic process	6	11903	0.089	0.75
GO:1903506	P	regulation of nucleic acid-templated transcription	6	11900	0.089	0.75
GO:0044281	P	small molecule metabolic process	7	14959	0.091	0.76
GO:0051252	P	regulation of RNA metabolic process	6	11990	0.091	0.76
GO:1901576	P	organic substance biosynthetic process	12	31446	0.094	0.77
GO:0043170	P	macromolecule metabolic process	14	38931	0.1	0.82
GO:0048869	P	cellular developmental process	5	9509	0.1	0.83
GO:0019219	P	regulation of nucleobase-containing compound metabolic process	6	12393	0.1	0.83
GO:0009719	P	response to endogenous stimulus	7	15578	0.11	0.86
GO:0060255	P	regulation of macromolecule metabolic process	7	15862	0.12	0.92
GO:2000112	P	regulation of cellular macromolecule biosynthetic process	6	12835	0.12	0.93
GO:0007154	P	cell communication	7	15984	0.12	0.93
GO:0010556	P	regulation of macromolecule biosynthetic process	6	12897	0.12	0.93
GO:0009058	P	biosynthetic process	12	32675	0.12	0.93
GO:0006950	P	response to stress	11	29274	0.12	0.94
GO:0006807	P	nitrogen compound metabolic process	11	29364	0.13	0.95
GO:0097659	P	nucleic acid-templated transcription	6	13260	0.13	0.97
GO:0006351	P	transcription, DNA-templated	6	13208	0.13	0.97
GO:0006139	P	nucleobase-containing compound metabolic process	9	22725	0.13	0.97
GO:0044763	P	single-organism cellular process	14	40376	0.13	0.97
GO:0051171	P	regulation of nitrogen compound metabolic process	6	13256	0.13	0.97
GO:0032774	P	RNA biosynthetic process	6	13296	0.13	0.97
GO:0009653	P	anatomical structure morphogenesis	5	10401	0.14	1
GO:0044238	P	primary metabolic process	14	47561	0.38	1
GO:0080090	P	regulation of primary metabolic process	6	16181	0.26	1
GO:0019222	P	regulation of metabolic process	7	18524	0.21	1
GO:0044710	P	single-organism metabolic process	10	27869	0.18	1
GO:1901362	P	organic cyclic compound biosynthetic process	7	18790	0.22	1
GO:0010467	P	gene expression	8	19933	0.14	1
GO:0044707	P	single-multicellular organism process	9	23276	0.15	1
GO:0019438	P	aromatic compound biosynthetic process	7	17826	0.19	1
GO:0050789	P	regulation of biological process	10	30871	0.29	1
GO:0018130	P	heterocycle biosynthetic process	7	17011	0.15	1
GO:0009889	P	regulation of biosynthetic process	6	14389	0.18	1
GO:0050794	P	regulation of cellular process	10	27690	0.18	1
GO:0008152	P	metabolic process	16	57664	0.5	1
GO:0034654	P	nucleobase-containing compound biosynthetic process	6	14983	0.2	1
GO:0016070	P	RNA metabolic process	7	17938	0.19	1
GO:0044271	P	cellular nitrogen compound biosynthetic process	7	19482	0.25	1
GO:0050896	P	response to stimulus	11	39029	0.49	1
GO:0065007	P	biological regulation	11	35465	0.33	1
GO:0009791	P	post-embryonic development	6	14295	0.17	1
GO:0034641	P	cellular nitrogen compound metabolic process	10	27157	0.16	1
GO:0044699	P	single-organism process	15	50975	0.37	1
GO:0032502	P	developmental process	8	23141	0.26	1
GO:0032501	P	multicellular organismal process	9	24629	0.19	1
GO:0009628	P	response to abiotic stimulus	8	21261	0.19	1
GO:0009987	P	cellular process	18	58786	0.22	1
GO:0065008	P	regulation of biological quality	5	11825	0.2	1
GO:0048731	P	system development	6	16520	0.27	1
GO:0031326	P	regulation of cellular biosynthetic process	6	13821	0.15	1
GO:0031323	P	regulation of cellular metabolic process	6	16433	0.27	1
GO:0090304	P	nucleic acid metabolic process	7	19905	0.27	1
GO:0044237	P	cellular metabolic process	15	49214	0.29	1
GO:0007275	P	multicellular organism development	7	20549	0.3	1
GO:0071704	P	organic substance metabolic process	15	51371	0.38	1
GO:0044767	P	single-organism developmental process	8	22628	0.24	1
GO:1901700	P	response to oxygen-containing compound	7	17327	0.17	1
GO:0048856	P	anatomical structure development	8	22911	0.25	1
GO:0005199	F	structural constituent of cell wall	5	338	3.1e-08	6.4e-06
GO:0031625	F	ubiquitin protein ligase binding	6	2629	5.4e-05	0.0018
GO:0001653	F	peptide receptor activity	6	2537	4.4e-05	0.0018
GO:0044389	F	ubiquitin-like protein ligase binding	6	2629	5.4e-05	0.0018
GO:0004675	F	transmembrane receptor protein serine/threonine kinase activity	6	2434	3.5e-05	0.0018
GO:0019199	F	transmembrane receptor protein kinase activity	6	2468	3.8e-05	0.0018
GO:0004713	F	protein tyrosine kinase activity	6	3103	0.00013	0.0039
GO:0099600	F	transmembrane receptor activity	6	3370	0.00021	0.0047
GO:0004888	F	transmembrane signaling receptor activity	6	3311	0.00019	0.0047
GO:0019899	F	enzyme binding	6	3596	0.0003	0.006
GO:0060089	F	molecular transducer activity	6	3964	0.0005	0.0078
GO:0038023	F	signaling receptor activity	6	3908	0.00046	0.0078
GO:0004872	F	receptor activity	6	3964	0.0005	0.0078
GO:0005198	F	structural molecule activity	5	3082	0.0012	0.017
GO:0004871	F	signal transducer activity	6	5132	0.0019	0.026
GO:0004674	F	protein serine/threonine kinase activity	6	5286	0.0022	0.028
GO:0003723	F	RNA binding	5	4508	0.0061	0.073
GO:0004672	F	protein kinase activity	6	6551	0.0064	0.073
GO:0016773	F	phosphotransferase activity, alcohol group as acceptor	6	7222	0.01	0.11
GO:0016301	F	kinase activity	6	8052	0.017	0.17
GO:0016740	F	transferase activity	10	19729	0.024	0.23
GO:0016772	F	transferase activity, transferring phosphorus-containing groups	6	8914	0.027	0.25
GO:0032559	F	adenyl ribonucleotide binding	7	12846	0.046	0.41
GO:0030554	F	adenyl nucleotide binding	7	12979	0.048	0.41
GO:0032549	F	ribonucleoside binding	7	13625	0.06	0.43
GO:0032555	F	purine ribonucleotide binding	7	13648	0.061	0.43
GO:0032550	F	purine ribonucleoside binding	7	13600	0.06	0.43
GO:0001883	F	purine nucleoside binding	7	13600	0.06	0.43
GO:0001882	F	nucleoside binding	7	13631	0.061	0.43
GO:0017076	F	purine nucleotide binding	7	13787	0.064	0.43
GO:0032553	F	ribonucleotide binding	7	13851	0.065	0.43
GO:0097367	F	carbohydrate derivative binding	7	14158	0.072	0.46
GO:0005524	F	ATP binding	6	11656	0.082	0.5
GO:0035639	F	purine ribonucleoside triphosphate binding	6	12458	0.11	0.63
GO:1901363	F	heterocyclic compound binding	12	32889	0.13	0.72
GO:0097159	F	organic cyclic compound binding	12	32929	0.13	0.72
GO:0046872	F	metal ion binding	7	17104	0.16	0.82
GO:0000166	F	nucleotide binding	7	17081	0.16	0.82
GO:1901265	F	nucleoside phosphate binding	7	17081	0.16	0.82
GO:0036094	F	small molecule binding	7	17352	0.17	0.85
GO:0043169	F	cation binding	7	17543	0.17	0.86
GO:0003824	F	catalytic activity	14	42216	0.18	0.87
GO:0005515	F	protein binding	11	31444	0.18	0.87
GO:0043167	F	ion binding	7	18287	0.2	0.94
GO:0003676	F	nucleic acid binding	6	16166	0.26	1
GO:0005488	F	binding	16	58931	0.57	1
GO:0030054	C	cell junction	7	6105	0.00082	0.03
GO:0055044	C	symplast	7	6078	0.0008	0.03
GO:0005911	C	cell-cell junction	7	6102	0.00082	0.03
GO:0009506	C	plasmodesma	7	6078	0.0008	0.03
GO:0005768	C	endosome	5	3228	0.0014	0.042
GO:0098588	C	bounding membrane of organelle	6	5753	0.0034	0.065
GO:0044437	C	vacuolar part	5	3970	0.0036	0.065
GO:0005774	C	vacuolar membrane	5	3917	0.0034	0.065
GO:0005773	C	vacuole	7	8086	0.0042	0.067
GO:0030312	C	external encapsulating structure	6	6243	0.0051	0.067
GO:0005618	C	cell wall	6	6231	0.0051	0.067
GO:0098805	C	whole membrane	5	4671	0.0071	0.086
GO:0031090	C	organelle membrane	6	7998	0.017	0.17
GO:0005886	C	plasma membrane	9	15639	0.015	0.17
GO:0071944	C	cell periphery	9	19068	0.051	0.49
GO:0012505	C	endomembrane system	6	11525	0.078	0.71
GO:0044422	C	organelle part	9	21477	0.097	0.78
GO:0044446	C	intracellular organelle part	9	21339	0.094	0.78
GO:0044444	C	cytoplasmic part	12	40994	0.42	1
GO:0031224	C	intrinsic component of membrane	8	23309	0.27	1
GO:0016021	C	integral component of membrane	8	22715	0.25	1
GO:0043231	C	intracellular membrane-bounded organelle	15	54543	0.53	1
GO:0005622	C	intracellular	18	60496	0.29	1
GO:0005737	C	cytoplasm	15	47682	0.24	1
GO:0043227	C	membrane-bounded organelle	15	54652	0.54	1
GO:0016020	C	membrane	11	33934	0.27	1
GO:0044424	C	intracellular part	18	60136	0.27	1
GO:0005634	C	nucleus	8	29056	0.54	1
GO:0044425	C	membrane part	8	25117	0.35	1
GO:0044464	C	cell part	20	65148	0.16	1
GO:0043229	C	intracellular organelle	15	55574	0.58	1
GO:0005623	C	cell	20	65175	0.16	1
GO:0009536	C	plastid	6	19432	0.43	1
GO:0043226	C	organelle	15	55713	0.58	1
GO:0009507	C	chloroplast	6	15333	0.22	1
Singnificant GO terms for Ta-CrRLK1L9-A
GO term	Ontology	Description	Number in input list	Number in BG/Ref	p-value	FDR
GO:0007178	P	transmembrane receptor protein serine/threonine kinase signaling pathway	9	1163	3.4e-15	1e-11
GO:0071367	P	cellular response to brassinosteroid stimulus	9	1528	3.9e-14	1.7e-11
GO:0048545	P	response to steroid hormone	9	1496	3.2e-14	1.7e-11
GO:0071383	P	cellular response to steroid hormone stimulus	9	1496	3.2e-14	1.7e-11
GO:0043269	P	regulation of ion transport	9	1525	3.8e-14	1.7e-11
GO:0043401	P	steroid hormone mediated signaling pathway	9	1496	3.2e-14	1.7e-11
GO:0009742	P	brassinosteroid mediated signaling pathway	9	1493	3.2e-14	1.7e-11
GO:0007169	P	transmembrane receptor protein tyrosine kinase signaling pathway	9	1578	5.2e-14	1.9e-11
GO:0045926	P	negative regulation of growth	8	932	9.6e-14	3.2e-11
GO:0010305	P	leaf vascular tissue pattern formation	8	1003	1.7e-13	5.1e-11
GO:0051049	P	regulation of transport	9	1831	2e-13	5.3e-11
GO:0009960	P	endosperm development	8	1042	2.3e-13	5.6e-11
GO:0048508	P	embryonic meristem development	8	1047	2.4e-13	5.6e-11
GO:0001708	P	cell fate specification	8	1066	2.8e-13	5.9e-11
GO:0046777	P	protein autophosphorylation	10	3203	3.3e-13	6.6e-11
GO:0045165	P	cell fate commitment	8	1136	4.6e-13	8.6e-11
GO:0009741	P	response to brassinosteroid	9	2057	5.5e-13	9.7e-11
GO:0032879	P	regulation of localization	9	2084	6.2e-13	1e-10
GO:0007167	P	enzyme linked receptor protein signaling pathway	9	2140	7.9e-13	1.2e-10
GO:0009846	P	pollen germination	8	1235	8.9e-13	1.3e-10
GO:0030243	P	cellulose metabolic process	8	1304	1.4e-12	2e-10
GO:0021700	P	developmental maturation	10	3717	1.4e-12	2e-10
GO:0051273	P	beta-glucan metabolic process	8	1350	1.8e-12	2.4e-10
GO:0007030	P	Golgi organization	8	1366	2e-12	2.5e-10
GO:0010051	P	xylem and phloem pattern formation	8	1378	2.1e-12	2.5e-10
GO:0007166	P	cell surface receptor signaling pathway	9	2484	3e-12	3.4e-10
GO:0048481	P	plant ovule development	8	1500	4.2e-12	4.6e-10
GO:0035670	P	plant-type ovary development	8	1520	4.6e-12	4.8e-10
GO:0001558	P	regulation of cell growth	8	1522	4.7e-12	4.8e-10
GO:0048638	P	regulation of developmental growth	9	2766	7.7e-12	7.7e-10
GO:0033692	P	cellular polysaccharide biosynthetic process	9	2780	8.1e-12	7.8e-10
GO:0010256	P	endomembrane system organization	8	1639	8.4e-12	7.8e-10
GO:0051128	P	regulation of cellular component organization	9	2804	8.7e-12	7.9e-10
GO:0022603	P	regulation of anatomical structure morphogenesis	8	1682	1e-11	9.1e-10
GO:0048440	P	carpel development	8	1719	1.2e-11	1e-09
GO:0034637	P	cellular carbohydrate biosynthetic process	9	2953	1.4e-11	1.1e-09
GO:0009933	P	meristem structural organization	8	1751	1.4e-11	1.1e-09
GO:0000271	P	polysaccharide biosynthetic process	9	3029	1.7e-11	1.4e-09
GO:0048467	P	gynoecium development	8	1802	1.8e-11	1.4e-09
GO:0009966	P	regulation of signal transduction	9	3054	1.9e-11	1.4e-09
GO:0023051	P	regulation of signaling	9	3057	1.9e-11	1.4e-09
GO:0010646	P	regulation of cell communication	9	3071	2e-11	1.4e-09
GO:0048532	P	anatomical structure arrangement	8	1851	2.2e-11	1.5e-09
GO:0044264	P	cellular polysaccharide metabolic process	9	3343	4.2e-11	2.8e-09
GO:0048878	P	chemical homeostasis	9	3344	4.2e-11	2.8e-09
GO:0051240	P	positive regulation of multicellular organismal process	8	2022	4.4e-11	2.9e-09
GO:0009250	P	glucan biosynthetic process	8	2042	4.8e-11	3e-09
GO:0051094	P	positive regulation of developmental process	8	2044	4.8e-11	3e-09
GO:0030244	P	cellulose biosynthetic process	7	1127	5.2e-11	3.2e-09
GO:0051274	P	beta-glucan biosynthetic process	7	1169	6.7e-11	4e-09
GO:0048507	P	meristem development	9	3564	7.3e-11	4.3e-09
GO:0003002	P	regionalization	8	2179	8e-11	4.6e-09
GO:0040008	P	regulation of growth	9	3670	9.5e-11	5.4e-09
GO:0009738	P	abscisic acid-activated signaling pathway	9	3741	1.1e-10	6.2e-09
GO:0048585	P	negative regulation of response to stimulus	9	3756	1.2e-10	6.3e-09
GO:0090558	P	plant epidermis development	9	3782	1.2e-10	6.6e-09
GO:0010015	P	root morphogenesis	9	3786	1.3e-10	6.6e-09
GO:0009826	P	unidimensional cell growth	9	3881	1.6e-10	8e-09
GO:0006833	P	water transport	7	1340	1.7e-10	8.5e-09
GO:0042044	P	fluid transport	7	1340	1.7e-10	8.5e-09
GO:0097306	P	cellular response to alcohol	9	3943	1.8e-10	8.7e-09
GO:0071215	P	cellular response to abscisic acid stimulus	9	3943	1.8e-10	8.7e-09
GO:0016051	P	carbohydrate biosynthetic process	9	4030	2.2e-10	1e-08
GO:0005976	P	polysaccharide metabolic process	9	4027	2.2e-10	1e-08
GO:0044262	P	cellular carbohydrate metabolic process	9	4044	2.2e-10	1e-08
GO:0007389	P	pattern specification process	8	2598	3.2e-10	1.4e-08
GO:0006073	P	cellular glucan metabolic process	8	2605	3.3e-10	1.5e-08
GO:0044042	P	glucan metabolic process	8	2628	3.5e-10	1.5e-08
GO:0071407	P	cellular response to organic cyclic compound	9	4349	4.3e-10	1.9e-08
GO:0060560	P	developmental growth involved in morphogenesis	9	4443	5.2e-10	2.2e-08
GO:0071396	P	cellular response to lipid	9	4697	8.5e-10	3.6e-08
GO:0000902	P	cell morphogenesis	9	4721	8.8e-10	3.7e-08
GO:0009888	P	tissue development	10	7473	1.4e-09	5.8e-08
GO:0035556	P	intracellular signal transduction	9	5129	1.8e-09	7.3e-08
GO:1903959	P	regulation of anion transmembrane transport	6	966	1.8e-09	7.3e-08
GO:2000241	P	regulation of reproductive process	8	3276	2e-09	7.8e-08
GO:0044070	P	regulation of anion transport	6	985	2e-09	7.9e-08
GO:0016049	P	cell growth	9	5205	2.1e-09	8e-08
GO:0048518	P	positive regulation of biological process	10	7797	2.2e-09	8.2e-08
GO:0006468	P	protein phosphorylation	10	7827	2.2e-09	8.4e-08
GO:0034765	P	regulation of ion transmembrane transport	6	1012	2.4e-09	8.8e-08
GO:0006811	P	ion transport	10	7905	2.5e-09	9e-08
GO:0034762	P	regulation of transmembrane transport	6	1024	2.6e-09	9.2e-08
GO:0010103	P	stomatal complex morphogenesis	6	1082	3.6e-09	1.3e-07
GO:0009856	P	pollination	8	3539	3.6e-09	1.3e-07
GO:0044706	P	multi-multicellular organism process	8	3539	3.6e-09	1.3e-07
GO:0009755	P	hormone-mediated signaling pathway	10	8230	3.7e-09	1.3e-07
GO:0032989	P	cellular component morphogenesis	9	5593	3.9e-09	1.3e-07
GO:0048438	P	floral whorl development	8	3617	4.3e-09	1.4e-07
GO:0050832	P	defense response to fungus	9	5721	4.8e-09	1.6e-07
GO:0042742	P	defense response to bacterium	9	5736	4.9e-09	1.6e-07
GO:0032870	P	cellular response to hormone stimulus	10	8667	6.1e-09	2e-07
GO:0071495	P	cellular response to endogenous stimulus	10	8682	6.2e-09	2e-07
GO:0048519	P	negative regulation of biological process	10	8864	7.6e-09	2.4e-07
GO:0048589	P	developmental growth	9	6124	8.8e-09	2.8e-07
GO:0048364	P	root development	9	6189	9.6e-09	3e-07
GO:0022622	P	root system development	9	6201	9.8e-09	3e-07
GO:0044723	P	single-organism carbohydrate metabolic process	9	6266	1.1e-08	3.2e-07
GO:0048523	P	negative regulation of cellular process	9	6270	1.1e-08	3.2e-07
GO:0009793	P	embryo development ending in seed dormancy	8	4164	1.3e-08	3.8e-07
GO:0010374	P	stomatal complex development	6	1347	1.3e-08	3.8e-07
GO:0050793	P	regulation of developmental process	9	6509	1.5e-08	4.3e-07
GO:0022610	P	biological adhesion	6	1381	1.5e-08	4.3e-07
GO:0007155	P	cell adhesion	6	1381	1.5e-08	4.3e-07
GO:0032414	P	positive regulation of ion transmembrane transporter activity	5	644	1.9e-08	4.5e-07
GO:0032411	P	positive regulation of transporter activity	5	644	1.9e-08	4.5e-07
GO:0009945	P	radial axis specification	5	638	1.8e-08	4.5e-07
GO:0048316	P	seed development	9	6660	1.8e-08	4.5e-07
GO:1902025	P	nitrate import	5	635	1.7e-08	4.5e-07
GO:0007172	P	signal complex assembly	5	635	1.7e-08	4.5e-07
GO:0009790	P	embryo development	8	4280	1.6e-08	4.5e-07
GO:1901528	P	hydrogen peroxide mediated signaling pathway involved in stomatal movement	5	635	1.7e-08	4.5e-07
GO:1901529	P	positive regulation of anion channel activity	5	641	1.8e-08	4.5e-07
GO:1903961	P	positive regulation of anion transmembrane transport	5	641	1.8e-08	4.5e-07
GO:0010068	P	protoderm histogenesis	5	641	1.8e-08	4.5e-07
GO:0010480	P	microsporocyte differentiation	5	641	1.8e-08	4.5e-07
GO:2000603	P	regulation of secondary growth	5	635	1.7e-08	4.5e-07
GO:2000604	P	negative regulation of secondary growth	5	635	1.7e-08	4.5e-07
GO:0090548	P	response to nitrate starvation	5	635	1.7e-08	4.5e-07
GO:1903793	P	positive regulation of anion transport	5	641	1.8e-08	4.5e-07
GO:0010234	P	anther wall tapetum cell fate specification	5	635	1.7e-08	4.5e-07
GO:0048437	P	floral organ development	8	4349	1.8e-08	4.5e-07
GO:0030155	P	regulation of cell adhesion	5	646	1.9e-08	4.6e-07
GO:0048366	P	leaf development	8	4388	1.9e-08	4.6e-07
GO:0034767	P	positive regulation of ion transmembrane transport	5	650	1.9e-08	4.6e-07
GO:0048533	P	sporocyte differentiation	5	652	2e-08	4.7e-07
GO:0071588	P	hydrogen peroxide mediated signaling pathway	5	654	2e-08	4.7e-07
GO:0080117	P	secondary growth	5	661	2.1e-08	4.8e-07
GO:0043270	P	positive regulation of ion transport	5	660	2.1e-08	4.8e-07
GO:0034764	P	positive regulation of transmembrane transport	5	659	2.1e-08	4.8e-07
GO:0009729	P	detection of brassinosteroid stimulus	5	659	2.1e-08	4.8e-07
GO:0080190	P	lateral growth	5	661	2.1e-08	4.8e-07
GO:0010067	P	procambium histogenesis	5	665	2.2e-08	4.9e-07
GO:0010065	P	primary meristem tissue development	5	671	2.3e-08	5.1e-07
GO:0009942	P	longitudinal axis specification	5	678	2.4e-08	5.1e-07
GO:0009737	P	response to abscisic acid	9	6841	2.3e-08	5.1e-07
GO:0010154	P	fruit development	9	6845	2.3e-08	5.1e-07
GO:0002218	P	activation of innate immune response	6	1494	2.4e-08	5.1e-07
GO:0009650	P	UV protection	5	676	2.4e-08	5.1e-07
GO:0002253	P	activation of immune response	6	1494	2.4e-08	5.1e-07
GO:0048281	P	inflorescence morphogenesis	5	678	2.4e-08	5.1e-07
GO:0097305	P	response to alcohol	9	6873	2.4e-08	5.1e-07
GO:0000578	P	embryonic axis specification	5	684	2.5e-08	5.2e-07
GO:0009620	P	response to fungus	9	6923	2.6e-08	5.3e-07
GO:0009617	P	response to bacterium	9	6920	2.6e-08	5.3e-07
GO:0016310	P	phosphorylation	10	10031	2.5e-08	5.3e-07
GO:0010148	P	transpiration	5	691	2.6e-08	5.3e-07
GO:0006796	P	phosphate-containing compound metabolic process	11	14274	2.8e-08	5.4e-07
GO:2000026	P	regulation of multicellular organismal development	8	4592	2.8e-08	5.4e-07
GO:0006898	P	receptor-mediated endocytosis	5	698	2.8e-08	5.4e-07
GO:0048657	P	anther wall tapetum cell differentiation	5	697	2.7e-08	5.4e-07
GO:0009726	P	detection of endogenous stimulus	5	698	2.8e-08	5.4e-07
GO:0009720	P	detection of hormone stimulus	5	698	2.8e-08	5.4e-07
GO:0045851	P	pH reduction	5	700	2.8e-08	5.4e-07
GO:0048656	P	anther wall tapetum formation	5	703	2.9e-08	5.5e-07
GO:0006793	P	phosphorus metabolic process	11	14329	2.9e-08	5.5e-07
GO:0048455	P	stamen formation	5	706	2.9e-08	5.5e-07
GO:0051050	P	positive regulation of transport	5	707	2.9e-08	5.5e-07
GO:0010152	P	pollen maturation	5	711	3e-08	5.6e-07
GO:0048655	P	anther wall tapetum morphogenesis	5	712	3e-08	5.6e-07
GO:0048654	P	anther morphogenesis	5	712	3e-08	5.6e-07
GO:0042592	P	homeostatic process	9	7067	3.1e-08	5.7e-07
GO:0014070	P	response to organic cyclic compound	9	7087	3.2e-08	5.8e-07
GO:0045089	P	positive regulation of innate immune response	6	1572	3.2e-08	5.8e-07
GO:0048583	P	regulation of response to stimulus	9	7103	3.2e-08	5.8e-07
GO:0070370	P	cellular heat acclimation	5	722	3.3e-08	5.9e-07
GO:0002684	P	positive regulation of immune system process	6	1581	3.3e-08	5.9e-07
GO:0010204	P	defense response signaling pathway, resistance gene-independent	5	725	3.3e-08	5.9e-07
GO:0050778	P	positive regulation of immune response	6	1581	3.3e-08	5.9e-07
GO:0071310	P	cellular response to organic substance	10	10300	3.3e-08	5.9e-07
GO:0071229	P	cellular response to acid chemical	9	7142	3.4e-08	5.9e-07
GO:0048448	P	stamen morphogenesis	5	729	3.4e-08	5.9e-07
GO:0009934	P	regulation of meristem structural organization	5	735	3.6e-08	6.1e-07
GO:0010346	P	shoot axis formation	5	745	3.8e-08	6.5e-07
GO:0010223	P	secondary shoot formation	5	745	3.8e-08	6.5e-07
GO:0010227	P	floral organ abscission	5	752	4e-08	6.7e-07
GO:0030154	P	cell differentiation	9	7284	4e-08	6.8e-07
GO:0010268	P	brassinosteroid homeostasis	5	759	4.2e-08	7e-07
GO:0010089	P	xylem development	6	1649	4.3e-08	7.1e-07
GO:0001763	P	morphogenesis of a branching structure	5	765	4.3e-08	7.2e-07
GO:2000027	P	regulation of organ morphogenesis	5	770	4.5e-08	7.4e-07
GO:0040007	P	growth	9	7381	4.5e-08	7.4e-07
GO:0006996	P	organelle organization	10	10672	4.6e-08	7.6e-07
GO:0009956	P	radial pattern formation	5	778	4.7e-08	7.6e-07
GO:0016192	P	vesicle-mediated transport	7	3047	4.9e-08	7.9e-07
GO:0090626	P	plant epidermis morphogenesis	6	1698	5.1e-08	8.1e-07
GO:0098656	P	anion transmembrane transport	6	1697	5.1e-08	8.1e-07
GO:0001944	P	vasculature development	5	797	5.3e-08	8.3e-07
GO:0072359	P	circulatory system development	5	797	5.3e-08	8.3e-07
GO:0072358	P	cardiovascular system development	5	797	5.3e-08	8.3e-07
GO:0009880	P	embryonic pattern specification	5	804	5.5e-08	8.6e-07
GO:0009556	P	microsporogenesis	5	807	5.6e-08	8.8e-07
GO:0031349	P	positive regulation of defense response	6	1741	5.9e-08	9.1e-07
GO:0009838	P	abscission	5	818	6e-08	9.3e-07
GO:0006885	P	regulation of pH	5	821	6.1e-08	9.4e-07
GO:0055088	P	lipid homeostasis	5	831	6.5e-08	9.9e-07
GO:0009593	P	detection of chemical stimulus	5	834	6.6e-08	1e-06
GO:0048236	P	plant-type spore development	5	834	6.6e-08	1e-06
GO:0051321	P	meiotic cell cycle	6	1782	6.8e-08	1e-06
GO:0016045	P	detection of bacterium	5	837	6.7e-08	1e-06
GO:0098543	P	detection of other organism	5	840	6.9e-08	1e-06
GO:0098581	P	detection of external biotic stimulus	5	846	7.1e-08	1.1e-06
GO:0048658	P	anther wall tapetum development	5	848	7.2e-08	1.1e-06
GO:0006979	P	response to oxidative stress	8	5229	7.6e-08	1.1e-06
GO:0010087	P	phloem or xylem histogenesis	6	1818	7.6e-08	1.1e-06
GO:0034605	P	cellular response to heat	5	861	7.7e-08	1.1e-06
GO:1902589	P	single-organism organelle organization	7	3271	7.9e-08	1.1e-06
GO:0010229	P	inflorescence development	5	871	8.2e-08	1.2e-06
GO:0048645	P	organ formation	5	879	8.6e-08	1.2e-06
GO:0010359	P	regulation of anion channel activity	5	887	9e-08	1.3e-06
GO:0032412	P	regulation of ion transmembrane transporter activity	5	893	9.3e-08	1.3e-06
GO:0022898	P	regulation of transmembrane transporter activity	5	893	9.3e-08	1.3e-06
GO:0032409	P	regulation of transporter activity	5	893	9.3e-08	1.3e-06
GO:0044711	P	single-organism biosynthetic process	11	16047	9.8e-08	1.4e-06
GO:0010075	P	regulation of meristem growth	6	1911	1e-07	1.4e-06
GO:0051239	P	regulation of multicellular organismal process	8	5433	1e-07	1.4e-06
GO:0044703	P	multi-organism reproductive process	8	5434	1e-07	1.4e-06
GO:1901701	P	cellular response to oxygen-containing compound	9	8136	1.1e-07	1.4e-06
GO:0005975	P	carbohydrate metabolic process	9	8137	1.1e-07	1.4e-06
GO:0070887	P	cellular response to chemical stimulus	10	11665	1.1e-07	1.5e-06
GO:0071669	P	plant-type cell wall organization or biogenesis	7	3436	1.1e-07	1.5e-06
GO:0051260	P	protein homooligomerization	5	939	1.2e-07	1.6e-06
GO:0033993	P	response to lipid	9	8254	1.2e-07	1.6e-06
GO:0051302	P	regulation of cell division	5	941	1.2e-07	1.6e-06
GO:0006897	P	endocytosis	5	955	1.3e-07	1.7e-06
GO:1901527	P	abscisic acid-activated signaling pathway involved in stomatal movement	5	958	1.3e-07	1.7e-06
GO:0035266	P	meristem growth	6	2014	1.4e-07	1.8e-06
GO:0009911	P	positive regulation of flower development	5	974	1.4e-07	1.9e-06
GO:0009944	P	polarity specification of adaxial/abaxial axis	5	981	1.5e-07	1.9e-06
GO:0065001	P	specification of axis polarity	5	984	1.5e-07	1.9e-06
GO:0009943	P	adaxial/abaxial axis specification	5	1000	1.6e-07	2.1e-06
GO:0098771	P	inorganic ion homeostasis	6	2086	1.7e-07	2.2e-06
GO:0042335	P	cuticle development	5	1022	1.8e-07	2.3e-06
GO:0009798	P	axis specification	5	1038	1.9e-07	2.5e-06
GO:0009955	P	adaxial/abaxial pattern specification	5	1065	2.2e-07	2.8e-06
GO:2000243	P	positive regulation of reproductive process	5	1074	2.3e-07	2.9e-06
GO:0048367	P	shoot system development	9	8919	2.3e-07	3e-06
GO:0051259	P	protein oligomerization	5	1089	2.5e-07	3.1e-06
GO:0042493	P	response to drug	5	1115	2.8e-07	3.5e-06
GO:1900140	P	regulation of seedling development	5	1120	2.8e-07	3.5e-06
GO:0055067	P	monovalent inorganic cation homeostasis	5	1126	2.9e-07	3.6e-06
GO:0048509	P	regulation of meristem development	6	2306	3.1e-07	3.8e-06
GO:0048584	P	positive regulation of response to stimulus	6	2330	3.3e-07	4e-06
GO:0009595	P	detection of biotic stimulus	5	1193	3.8e-07	4.7e-06
GO:0048869	P	cellular developmental process	9	9509	4.1e-07	5e-06
GO:0048827	P	phyllome development	8	6542	4.3e-07	5.2e-06
GO:0009908	P	flower development	8	6564	4.4e-07	5.3e-06
GO:0009664	P	plant-type cell wall organization	6	2471	4.6e-07	5.5e-06
GO:0010073	P	meristem maintenance	6	2475	4.6e-07	5.6e-06
GO:0048449	P	floral organ formation	5	1245	4.7e-07	5.7e-06
GO:0090567	P	reproductive shoot system development	8	6636	4.8e-07	5.7e-06
GO:0048582	P	positive regulation of post-embryonic development	5	1267	5.2e-07	6.1e-06
GO:0050801	P	ion homeostasis	6	2568	5.7e-07	6.8e-06
GO:0051607	P	defense response to virus	5	1302	5.9e-07	6.9e-06
GO:0007010	P	cytoskeleton organization	6	2581	5.9e-07	6.9e-06
GO:0007165	P	signal transduction	10	13882	5.9e-07	6.9e-06
GO:0098542	P	defense response to other organism	9	9974	6.2e-07	7.2e-06
GO:0015698	P	inorganic anion transport	6	2603	6.2e-07	7.2e-06
GO:0031348	P	negative regulation of defense response	6	2647	6.9e-07	7.9e-06
GO:0044700	P	single organism signaling	10	14083	6.8e-07	7.9e-06
GO:0023052	P	signaling	10	14095	6.9e-07	7.9e-06
GO:0009791	P	post-embryonic development	10	14295	7.9e-07	9e-06
GO:0010102	P	lateral root morphogenesis	5	1406	8.6e-07	9.8e-06
GO:0048563	P	post-embryonic organ morphogenesis	5	1410	8.7e-07	9.8e-06
GO:0010101	P	post-embryonic root morphogenesis	5	1409	8.7e-07	9.8e-06
GO:0048444	P	floral organ morphogenesis	5	1410	8.7e-07	9.8e-06
GO:0009653	P	anatomical structure morphogenesis	9	10401	8.9e-07	9.9e-06
GO:0006952	P	defense response	10	14641	9.9e-07	1.1e-05
GO:0009725	P	response to hormone	10	14710	1e-06	1.2e-05
GO:0010286	P	heat acclimation	5	1463	1e-06	1.2e-05
GO:0060548	P	negative regulation of cell death	5	1475	1.1e-06	1.2e-05
GO:0099402	P	plant organ development	9	10673	1.1e-06	1.2e-05
GO:0034645	P	cellular macromolecule biosynthetic process	11	20349	1.3e-06	1.4e-05
GO:0010584	P	pollen exine formation	5	1521	1.3e-06	1.4e-05
GO:0042545	P	cell wall modification	6	2969	1.3e-06	1.5e-05
GO:0009886	P	post-embryonic morphogenesis	6	3031	1.5e-06	1.6e-05
GO:0009059	P	macromolecule biosynthetic process	11	20720	1.5e-06	1.7e-05
GO:0044093	P	positive regulation of molecular function	5	1586	1.6e-06	1.7e-05
GO:0010208	P	pollen wall assembly	5	1591	1.6e-06	1.7e-05
GO:0085029	P	extracellular matrix assembly	5	1591	1.6e-06	1.7e-05
GO:0010927	P	cellular component assembly involved in morphogenesis	5	1591	1.6e-06	1.7e-05
GO:0009698	P	phenylpropanoid metabolic process	6	3071	1.6e-06	1.7e-05
GO:0052544	P	defense response by callose deposition in cell wall	5	1605	1.6e-06	1.7e-05
GO:0052482	P	defense response by cell wall thickening	5	1605	1.6e-06	1.7e-05
GO:0009734	P	auxin-activated signaling pathway	5	1614	1.7e-06	1.8e-05
GO:0009719	P	response to endogenous stimulus	10	15578	1.8e-06	1.9e-05
GO:0051606	P	detection of stimulus	5	1642	1.8e-06	1.9e-05
GO:0009615	P	response to virus	5	1658	1.9e-06	2e-05
GO:0044267	P	cellular protein metabolic process	11	21181	1.9e-06	2e-05
GO:0048608	P	reproductive structure development	9	11435	2e-06	2e-05
GO:0061458	P	reproductive system development	9	11435	2e-06	2e-05
GO:0000226	P	microtubule cytoskeleton organization	5	1671	2e-06	2e-05
GO:0043062	P	extracellular structure organization	5	1685	2.1e-06	2.1e-05
GO:0052543	P	callose deposition in cell wall	5	1684	2.1e-06	2.1e-05
GO:0030198	P	extracellular matrix organization	5	1685	2.1e-06	2.1e-05
GO:0043623	P	cellular protein complex assembly	6	3207	2.1e-06	2.1e-05
GO:0007154	P	cell communication	10	15984	2.3e-06	2.3e-05
GO:0010016	P	shoot system morphogenesis	6	3316	2.5e-06	2.5e-05
GO:0052386	P	cell wall thickening	5	1756	2.5e-06	2.5e-05
GO:0071365	P	cellular response to auxin stimulus	5	1764	2.6e-06	2.6e-05
GO:0006464	P	cellular protein modification process	10	16206	2.6e-06	2.6e-05
GO:0036211	P	protein modification process	10	16206	2.6e-06	2.6e-05
GO:0065008	P	regulation of biological quality	9	11825	2.7e-06	2.6e-05
GO:0048731	P	system development	10	16520	3.2e-06	3.1e-05
GO:0052542	P	defense response by callose deposition	5	1901	3.7e-06	3.7e-05
GO:0016032	P	viral process	5	1901	3.7e-06	3.7e-05
GO:0048653	P	anther development	5	1905	3.8e-06	3.7e-05
GO:0034220	P	ion transmembrane transport	6	3567	3.9e-06	3.8e-05
GO:0006810	P	transport	10	16882	3.9e-06	3.8e-05
GO:0007017	P	microtubule-based process	5	1918	3.9e-06	3.8e-05
GO:0043207	P	response to external biotic stimulus	9	12485	4.3e-06	4.1e-05
GO:0051707	P	response to other organism	9	12482	4.2e-06	4.1e-05
GO:0009808	P	lignin metabolic process	5	1968	4.4e-06	4.2e-05
GO:0009607	P	response to biotic stimulus	9	12580	4.5e-06	4.3e-05
GO:0051234	P	establishment of localization	10	17156	4.5e-06	4.3e-05
GO:0015706	P	nitrate transport	5	1982	4.6e-06	4.3e-05
GO:0045088	P	regulation of innate immune response	6	3682	4.6e-06	4.4e-05
GO:0009845	P	seed germination	5	1986	4.6e-06	4.4e-05
GO:0052545	P	callose localization	5	1992	4.7e-06	4.4e-05
GO:0050789	P	regulation of biological process	12	30871	4.7e-06	4.4e-05
GO:0033037	P	polysaccharide localization	5	2003	4.8e-06	4.5e-05
GO:0050776	P	regulation of immune response	6	3706	4.8e-06	4.5e-05
GO:0044403	P	symbiosis, encompassing mutualism through parasitism	5	2021	5e-06	4.7e-05
GO:0002682	P	regulation of immune system process	6	3754	5.2e-06	4.8e-05
GO:0044419	P	interspecies interaction between organisms	5	2047	5.4e-06	4.9e-05
GO:0090351	P	seedling development	5	2052	5.4e-06	5e-05
GO:0048527	P	lateral root development	5	2098	6e-06	5.5e-05
GO:0044764	P	multi-organism cellular process	5	2106	6.2e-06	5.6e-05
GO:0019538	P	protein metabolic process	11	23620	6.2e-06	5.6e-05
GO:0009965	P	leaf morphogenesis	5	2118	6.3e-06	5.7e-05
GO:0071554	P	cell wall organization or biogenesis	7	6366	7.1e-06	6.4e-05
GO:0043412	P	macromolecule modification	10	18019	7.3e-06	6.5e-05
GO:0010224	P	response to UV-B	5	2180	7.3e-06	6.5e-05
GO:0048528	P	post-embryonic root development	5	2183	7.3e-06	6.6e-05
GO:0001101	P	response to acid chemical	9	13354	7.6e-06	6.7e-05
GO:0010118	P	stomatal movement	5	2205	7.7e-06	6.8e-05
GO:0003006	P	developmental process involved in reproduction	9	13497	8.3e-06	7.3e-05
GO:0006461	P	protein complex assembly	6	4110	8.7e-06	7.7e-05
GO:0048466	P	androecium development	5	2278	9e-06	7.9e-05
GO:0048443	P	stamen development	5	2278	9e-06	7.9e-05
GO:0070271	P	protein complex biogenesis	6	4146	9.2e-06	8.1e-05
GO:0044702	P	single organism reproductive process	9	13681	9.3e-06	8.1e-05
GO:0034622	P	cellular macromolecular complex assembly	6	4165	9.4e-06	8.2e-05
GO:0071822	P	protein complex subunit organization	6	4230	1e-05	8.9e-05
GO:0051179	P	localization	10	18699	1e-05	8.9e-05
GO:0042594	P	response to starvation	5	2350	1e-05	9e-05
GO:0055080	P	cation homeostasis	5	2355	1.1e-05	9.1e-05
GO:0002252	P	immune effector process	5	2368	1.1e-05	9.3e-05
GO:0007049	P	cell cycle	6	4292	1.1e-05	9.6e-05
GO:0010033	P	response to organic substance	10	18902	1.1e-05	9.8e-05
GO:0009555	P	pollen development	6	4408	1.3e-05	0.00011
GO:0009909	P	regulation of flower development	5	2469	1.3e-05	0.00011
GO:0006820	P	anion transport	6	4519	1.5e-05	0.00013
GO:0031667	P	response to nutrient levels	5	2546	1.5e-05	0.00013
GO:0009266	P	response to temperature stimulus	8	10545	1.6e-05	0.00014
GO:0009611	P	response to wounding	6	4601	1.7e-05	0.00014
GO:0010941	P	regulation of cell death	5	2618	1.8e-05	0.00015
GO:0009553	P	embryo sac development	5	2643	1.8e-05	0.00015
GO:0016043	P	cellular component organization	10	19949	1.9e-05	0.00016
GO:0071555	P	cell wall organization	6	4730	2e-05	0.00016
GO:0048831	P	regulation of shoot system development	5	2685	2e-05	0.00016
GO:0009411	P	response to UV	5	2731	2.2e-05	0.00018
GO:0031347	P	regulation of defense response	6	4837	2.2e-05	0.00018
GO:0010035	P	response to inorganic substance	8	10992	2.2e-05	0.00018
GO:0051716	P	cellular response to stimulus	10	20324	2.3e-05	0.00019
GO:0065003	P	macromolecular complex assembly	6	4856	2.3e-05	0.00019
GO:0022414	P	reproductive process	9	15247	2.3e-05	0.00019
GO:0000003	P	reproduction	9	15261	2.3e-05	0.00019
GO:0006725	P	cellular aromatic compound metabolic process	11	26836	2.4e-05	0.0002
GO:0065007	P	biological regulation	12	35465	2.5e-05	0.0002
GO:0007275	P	multicellular organism development	10	20549	2.5e-05	0.0002
GO:0009408	P	response to heat	5	2830	2.6e-05	0.00021
GO:0009605	P	response to external stimulus	9	15659	2.9e-05	0.00023
GO:0048569	P	post-embryonic organ development	5	2955	3.2e-05	0.00025
GO:0045229	P	external encapsulating structure organization	6	5144	3.1e-05	0.00025
GO:1901360	P	organic cyclic compound metabolic process	11	27558	3.2e-05	0.00025
GO:0045087	P	innate immune response	7	8020	3.2e-05	0.00026
GO:0050794	P	regulation of cellular process	11	27690	3.4e-05	0.00027
GO:0044710	P	single-organism metabolic process	11	27869	3.6e-05	0.00028
GO:0071840	P	cellular component organization or biogenesis	10	21407	3.7e-05	0.00029
GO:0051704	P	multi-organism process	9	16180	3.8e-05	0.0003
GO:0080134	P	regulation of response to stress	6	5375	4e-05	0.00032
GO:0019748	P	secondary metabolic process	6	5410	4.2e-05	0.00033
GO:0051301	P	cell division	5	3141	4.2e-05	0.00033
GO:0006955	P	immune response	7	8510	4.8e-05	0.00037
GO:0009887	P	organ morphogenesis	5	3227	4.8e-05	0.00037
GO:0009626	P	plant-type hypersensitive response	5	3264	5.1e-05	0.00039
GO:0034050	P	host programmed cell death induced by symbiont	5	3271	5.1e-05	0.00039
GO:0044765	P	single-organism transport	7	8779	5.9e-05	0.00045
GO:0048229	P	gametophyte development	6	5751	5.9e-05	0.00045
GO:0055085	P	transmembrane transport	6	5750	5.9e-05	0.00045
GO:0006950	P	response to stress	11	29274	6.1e-05	0.00046
GO:0065009	P	regulation of molecular function	5	3392	6.1e-05	0.00046
GO:0044767	P	single-organism developmental process	10	22628	6.3e-05	0.00047
GO:1902578	P	single-organism localization	7	8913	6.5e-05	0.00049
GO:0002376	P	immune system process	7	8924	6.5e-05	0.00049
GO:0048580	P	regulation of post-embryonic development	5	3447	6.6e-05	0.00049
GO:1901700	P	response to oxygen-containing compound	9	17327	6.8e-05	0.00051
GO:0048646	P	anatomical structure formation involved in morphogenesis	5	3480	6.9e-05	0.00051
GO:0048856	P	anatomical structure development	10	22911	7e-05	0.00052
GO:0032502	P	developmental process	10	23141	7.7e-05	0.00057
GO:0009991	P	response to extracellular stimulus	5	3585	7.9e-05	0.00059
GO:0044707	P	single-multicellular organism process	10	23276	8.1e-05	0.0006
GO:0042221	P	response to chemical	10	23546	9.1e-05	0.00067
GO:0044085	P	cellular component biogenesis	7	9516	9.9e-05	0.00073
GO:0044249	P	cellular biosynthetic process	11	30853	0.00011	0.00077
GO:0009733	P	response to auxin	5	3921	0.00012	0.00089
GO:0009753	P	response to jasmonic acid	5	3926	0.00012	0.00089
GO:1901576	P	organic substance biosynthetic process	11	31446	0.00013	0.00094
GO:0032501	P	multicellular organismal process	10	24629	0.00014	0.001
GO:0022607	P	cellular component assembly	6	6878	0.00016	0.0012
GO:0043933	P	macromolecular complex subunit organization	6	6990	0.00018	0.0013
GO:0009058	P	biosynthetic process	11	32675	0.00019	0.0014
GO:0012501	P	programmed cell death	5	4378	0.0002	0.0015
GO:0071705	P	nitrogen compound transport	5	4604	0.00026	0.0019
GO:0008219	P	cell death	5	4690	0.00028	0.002
GO:0009628	P	response to abiotic stimulus	9	21261	0.00037	0.0026
GO:0044260	P	cellular macromolecule metabolic process	11	36166	0.00055	0.0039
GO:0009409	P	response to cold	6	8734	0.0006	0.0043
GO:0048522	P	positive regulation of cellular process	5	5622	0.00065	0.0046
GO:0009414	P	response to water deprivation	5	5861	0.00079	0.0056
GO:0009415	P	response to water	5	5912	0.00082	0.0058
GO:0070727	P	cellular macromolecule localization	5	6079	0.00093	0.0066
GO:0048513	P	animal organ development	5	6088	0.00094	0.0066
GO:0010468	P	regulation of gene expression	7	13706	0.001	0.007
GO:0043170	P	macromolecule metabolic process	11	38931	0.0012	0.0083
GO:0050896	P	response to stimulus	11	39029	0.0012	0.0085
GO:0044763	P	single-organism cellular process	11	40376	0.0017	0.012
GO:0051641	P	cellular localization	5	7140	0.0019	0.013
GO:0060255	P	regulation of macromolecule metabolic process	7	15862	0.0024	0.017
GO:0009416	P	response to light stimulus	5	7773	0.0028	0.019
GO:0009314	P	response to radiation	5	8067	0.0033	0.023
GO:0033036	P	macromolecule localization	5	8302	0.0038	0.026
GO:0019222	P	regulation of metabolic process	7	18524	0.0062	0.042
GO:0033554	P	cellular response to stress	5	9816	0.0078	0.053
GO:0044238	P	primary metabolic process	11	47561	0.009	0.062
GO:0010467	P	gene expression	7	19933	0.0094	0.064
GO:0044237	P	cellular metabolic process	11	49214	0.013	0.086
GO:0044699	P	single-organism process	11	50975	0.018	0.12
GO:0071704	P	organic substance metabolic process	11	51371	0.019	0.13
GO:0044281	P	small molecule metabolic process	5	14959	0.043	0.29
GO:0008152	P	metabolic process	11	57664	0.058	0.4
GO:0009987	P	cellular process	11	58786	0.07	0.47
GO:0006139	P	nucleobase-containing compound metabolic process	6	22725	0.07	0.47
GO:0046483	P	heterocycle metabolic process	6	25227	0.11	0.73
GO:0034641	P	cellular nitrogen compound metabolic process	6	27157	0.15	0.98
GO:0006807	P	nitrogen compound metabolic process	6	29364	0.2	1
GO:0031625	F	ubiquitin protein ligase binding	10	2629	4.7e-14	2.5e-12
GO:0004675	F	transmembrane receptor protein serine/threonine kinase activity	10	2434	2.2e-14	2.5e-12
GO:0044389	F	ubiquitin-like protein ligase binding	10	2629	4.7e-14	2.5e-12
GO:0001653	F	peptide receptor activity	10	2537	3.3e-14	2.5e-12
GO:0019199	F	transmembrane receptor protein kinase activity	10	2468	2.5e-14	2.5e-12
GO:0004702	F	receptor signaling protein serine/threonine kinase activity	8	1071	2.9e-13	1.1e-11
GO:0005057	F	receptor signaling protein activity	8	1071	2.9e-13	1.1e-11
GO:0004888	F	transmembrane signaling receptor activity	10	3311	4.6e-13	1.5e-11
GO:0099600	F	transmembrane receptor activity	10	3370	5.5e-13	1.6e-11
GO:0019899	F	enzyme binding	10	3596	1e-12	2.8e-11
GO:0060089	F	molecular transducer activity	10	3964	2.7e-12	5.7e-11
GO:0038023	F	signaling receptor activity	10	3908	2.4e-12	5.7e-11
GO:0004872	F	receptor activity	10	3964	2.7e-12	5.7e-11
GO:0004871	F	signal transducer activity	10	5132	3.5e-11	6.8e-10
GO:0004674	F	protein serine/threonine kinase activity	10	5286	4.7e-11	8.4e-10
GO:0004672	F	protein kinase activity	10	6551	3.9e-10	6.6e-09
GO:0016773	F	phosphotransferase activity, alcohol group as acceptor	10	7222	1e-09	1.6e-08
GO:0016301	F	kinase activity	10	8052	3e-09	4.4e-08
GO:0000166	F	nucleotide binding	12	17081	3.9e-09	5.3e-08
GO:1901265	F	nucleoside phosphate binding	12	17081	3.9e-09	5.3e-08
GO:0036094	F	small molecule binding	12	17352	4.7e-09	6.1e-08
GO:0004383	F	guanylate cyclase activity	6	1173	5.7e-09	7e-08
GO:0016772	F	transferase activity, transferring phosphorus-containing groups	10	8914	8e-09	9.4e-08
GO:0016849	F	phosphorus-oxygen lyase activity	6	1283	9.7e-09	1.1e-07
GO:0030554	F	adenyl nucleotide binding	11	12979	9.9e-09	1.1e-07
GO:0009975	F	cyclase activity	6	1357	1.4e-08	1.4e-07
GO:0017046	F	peptide hormone binding	5	635	1.7e-08	1.7e-07
GO:0017076	F	purine nucleotide binding	11	13787	1.9e-08	1.8e-07
GO:0005496	F	steroid binding	5	682	2.5e-08	2.3e-07
GO:0033612	F	receptor serine/threonine kinase binding	5	741	3.7e-08	3.3e-07
GO:0042562	F	hormone binding	5	748	3.9e-08	3.4e-07
GO:0005524	F	ATP binding	10	11656	1.1e-07	9.2e-07
GO:0042277	F	peptide binding	5	944	1.2e-07	9.9e-07
GO:0042803	F	protein homodimerization activity	6	2007	1.4e-07	1.1e-06
GO:0005102	F	receptor binding	5	1003	1.6e-07	1.3e-06
GO:0033218	F	amide binding	5	1052	2.1e-07	1.5e-06
GO:0043621	F	protein self-association	5	1052	2.1e-07	1.5e-06
GO:0035639	F	purine ribonucleoside triphosphate binding	10	12458	2.1e-07	1.5e-06
GO:0032559	F	adenyl ribonucleotide binding	10	12846	2.8e-07	1.9e-06
GO:0032555	F	purine ribonucleotide binding	10	13648	5e-07	3.1e-06
GO:0032550	F	purine ribonucleoside binding	10	13600	4.9e-07	3.1e-06
GO:0001882	F	nucleoside binding	10	13631	5e-07	3.1e-06
GO:0001883	F	purine nucleoside binding	10	13600	4.9e-07	3.1e-06
GO:0032549	F	ribonucleoside binding	10	13625	5e-07	3.1e-06
GO:0032553	F	ribonucleotide binding	10	13851	5.8e-07	3.4e-06
GO:0046982	F	protein heterodimerization activity	5	1299	5.8e-07	3.4e-06
GO:0097367	F	carbohydrate derivative binding	10	14158	7.2e-07	4.1e-06
GO:0004713	F	protein tyrosine kinase activity	6	3103	1.7e-06	9.7e-06
GO:0008289	F	lipid binding	5	1890	3.6e-06	2e-05
GO:0042802	F	identical protein binding	6	3648	4.4e-06	2.4e-05
GO:0016829	F	lyase activity	6	3805	5.6e-06	3e-05
GO:0046983	F	protein dimerization activity	6	3988	7.4e-06	3.8e-05
GO:1901363	F	heterocyclic compound binding	12	32889	1e-05	5.1e-05
GO:0097159	F	organic cyclic compound binding	12	32929	1e-05	5.1e-05
GO:0016740	F	transferase activity	10	19729	1.7e-05	8.4e-05
GO:0005515	F	protein binding	11	31444	0.00013	0.00062
GO:0003824	F	catalytic activity	11	42216	0.0027	0.013
GO:0005488	F	binding	12	58931	0.011	0.052
GO:0055044	C	symplast	10	6078	1.9e-10	8e-09
GO:0030312	C	external encapsulating structure	10	6243	2.4e-10	8e-09
GO:0005911	C	cell-cell junction	10	6102	1.9e-10	8e-09
GO:0005618	C	cell wall	10	6231	2.4e-10	8e-09
GO:0030054	C	cell junction	10	6105	1.9e-10	8e-09
GO:0009506	C	plasmodesma	10	6078	1.9e-10	8e-09
GO:0009504	C	cell plate	5	845	7.1e-08	1.8e-06
GO:0005886	C	plasma membrane	11	15639	7.4e-08	1.8e-06
GO:0005773	C	vacuole	9	8086	1e-07	2.2e-06
GO:0016021	C	integral component of membrane	12	22715	1.2e-07	2.4e-06
GO:0031224	C	intrinsic component of membrane	12	23309	1.6e-07	2.9e-06
GO:0044425	C	membrane part	12	25117	4e-07	6.6e-06
GO:0009505	C	plant-type cell wall	7	4353	5.5e-07	8.4e-06
GO:0071944	C	cell periphery	11	19068	6.3e-07	8.9e-06
GO:0005768	C	endosome	6	3228	2.2e-06	2.9e-05
GO:0005576	C	extracellular region	8	9049	5.1e-06	6.4e-05
GO:0005802	C	trans-Golgi network	5	2220	8e-06	9.3e-05
GO:0098791	C	Golgi subcompartment	5	2376	1.1e-05	0.00012
GO:0016020	C	membrane	12	33934	1.5e-05	0.00015
GO:0012505	C	endomembrane system	8	11525	3.2e-05	0.00031
GO:0044446	C	intracellular organelle part	10	21339	3.6e-05	0.00034
GO:0044422	C	organelle part	10	21477	3.8e-05	0.00034
GO:0044431	C	Golgi apparatus part	5	3175	4.4e-05	0.00038
GO:0005794	C	Golgi apparatus	6	5538	4.8e-05	0.00039
GO:0005783	C	endoplasmic reticulum	6	6204	9.1e-05	0.00072
GO:0044444	C	cytoplasmic part	12	40994	0.00014	0.0011
GO:0009536	C	plastid	9	19432	0.00018	0.0013
GO:0009507	C	chloroplast	8	15333	0.00026	0.0018
GO:0031984	C	organelle subcompartment	5	4600	0.00026	0.0018
GO:0098805	C	whole membrane	5	4671	0.00028	0.0018
GO:0098588	C	bounding membrane of organelle	5	5753	0.00072	0.0046
GO:0005737	C	cytoplasm	12	47682	0.00087	0.0054
GO:0031090	C	organelle membrane	5	7998	0.0032	0.019
GO:0032991	C	macromolecular complex	6	12610	0.0042	0.024
GO:0043227	C	membrane-bounded organelle	12	54652	0.0045	0.025
GO:0043231	C	intracellular membrane-bounded organelle	12	54543	0.0044	0.025
GO:0043229	C	intracellular organelle	12	55574	0.0055	0.029
GO:0043226	C	organelle	12	55713	0.0057	0.029
GO:0005739	C	mitochondrion	6	14224	0.0077	0.039
GO:0005829	C	cytosol	5	10311	0.0096	0.047
GO:0044424	C	intracellular part	12	60136	0.014	0.068
GO:0005622	C	intracellular	12	60496	0.015	0.072
GO:0044464	C	cell part	12	65148	0.037	0.17
GO:0005623	C	cell	12	65175	0.037	0.17
GO:0005634	C	nucleus	7	29056	0.072	0.32
Singnificant GO terms for Ta-CrRLK1L12-A
GO term	Ontology	Description	Number in input list	Number in BG/Ref	p-value	FDR
GO:0048589	P	developmental growth	6	6124	0.00083	0.051
GO:0009826	P	unidimensional cell growth	5	3881	0.00074	0.051
GO:0016049	P	cell growth	6	5205	0.00035	0.051
GO:0060560	P	developmental growth involved in morphogenesis	5	4443	0.0014	0.064
GO:0000902	P	cell morphogenesis	5	4721	0.0018	0.067
GO:0040007	P	growth	6	7381	0.0022	0.068
GO:0032989	P	cellular component morphogenesis	5	5593	0.0038	0.088
GO:0044703	P	multi-organism reproductive process	5	5434	0.0033	0.088
GO:0048869	P	cellular developmental process	6	9509	0.0078	0.16
GO:0006811	P	ion transport	5	7905	0.016	0.3
GO:0051179	P	localization	8	18699	0.018	0.31
GO:0006810	P	transport	7	16882	0.035	0.54
GO:0051234	P	establishment of localization	7	17156	0.038	0.54
GO:0009653	P	anatomical structure morphogenesis	5	10401	0.046	0.56
GO:0044763	P	single-organism cellular process	12	40376	0.044	0.56
GO:0006796	P	phosphate-containing compound metabolic process	6	14274	0.05	0.56
GO:0006793	P	phosphorus metabolic process	6	14329	0.051	0.56
GO:0000003	P	reproduction	6	15261	0.066	0.65
GO:0022414	P	reproductive process	6	15247	0.066	0.65
GO:0050789	P	regulation of biological process	6	30871	0.61	1
GO:0044699	P	single-organism process	13	50975	0.12	1
GO:0009719	P	response to endogenous stimulus	5	15578	0.18	1
GO:0044710	P	single-organism metabolic process	5	27869	0.69	1
GO:0016043	P	cellular component organization	6	19949	0.18	1
GO:0071704	P	organic substance metabolic process	7	51371	0.96	1
GO:0065007	P	biological regulation	6	35465	0.77	1
GO:0071840	P	cellular component organization or biogenesis	6	21407	0.23	1
GO:0032502	P	developmental process	6	23141	0.3	1
GO:0032501	P	multicellular organismal process	6	24629	0.36	1
GO:0050794	P	regulation of cellular process	5	27690	0.69	1
GO:0044767	P	single-organism developmental process	6	22628	0.28	1
GO:0008152	P	metabolic process	9	57664	0.93	1
GO:0042221	P	response to chemical	6	23546	0.31	1
GO:0010033	P	response to organic substance	6	18902	0.15	1
GO:0051704	P	multi-organism process	5	16180	0.2	1
GO:0044238	P	primary metabolic process	7	47561	0.92	1
GO:0044702	P	single organism reproductive process	5	13681	0.12	1
GO:0044707	P	single-multicellular organism process	5	23276	0.51	1
GO:0009725	P	response to hormone	5	14710	0.15	1
GO:0050896	P	response to stimulus	7	39029	0.72	1
GO:0048856	P	anatomical structure development	6	22911	0.29	1
GO:0044237	P	cellular metabolic process	8	49214	0.87	1
GO:0009987	P	cellular process	12	58786	0.54	1
GO:0046872	F	metal ion binding	6	17104	0.1	0.86
GO:0043169	F	cation binding	6	17543	0.12	0.86
GO:0043167	F	ion binding	6	18287	0.13	0.86
GO:0005515	F	protein binding	9	31444	0.13	0.86
GO:1901363	F	heterocyclic compound binding	5	32889	0.84	1
GO:0016740	F	transferase activity	5	19729	0.35	1
GO:0003824	F	catalytic activity	8	42216	0.66	1
GO:0097159	F	organic cyclic compound binding	5	32929	0.84	1
GO:0005488	F	binding	12	58931	0.55	1
GO:0071944	C	cell periphery	10	19068	0.0012	0.081
GO:0044425	C	membrane part	11	25117	0.0026	0.088
GO:0005886	C	plasma membrane	8	15639	0.0062	0.14
GO:0016020	C	membrane	12	33934	0.0096	0.16
GO:0031224	C	intrinsic component of membrane	9	23309	0.022	0.24
GO:0016021	C	integral component of membrane	9	22715	0.018	0.24
GO:0005737	C	cytoplasm	13	47682	0.066	0.63
GO:0043226	C	organelle	11	55713	0.62	1
GO:0043227	C	membrane-bounded organelle	11	54652	0.58	1
GO:0005622	C	intracellular	13	60496	0.41	1
GO:0044444	C	cytoplasmic part	11	40994	0.12	1
GO:0043231	C	intracellular membrane-bounded organelle	11	54543	0.57	1
GO:0044464	C	cell part	15	65148	0.19	1
GO:0043229	C	intracellular organelle	11	55574	0.61	1
GO:0044446	C	intracellular organelle part	6	21339	0.23	1
GO:0044424	C	intracellular part	13	60136	0.39	1
GO:0005623	C	cell	15	65175	0.19	1
GO:0005634	C	nucleus	5	29056	0.73	1
GO:0044422	C	organelle part	6	21477	0.24	1
Singnificant GO terms for Ta-CrRLK1L13-A
GO term	Ontology	Description	Number in input list	Number in BG/Ref	p-value	FDR
GO:0048589	P	developmental growth	6	6124	0.00083	0.051
GO:0009826	P	unidimensional cell growth	5	3881	0.00074	0.051
GO:0016049	P	cell growth	6	5205	0.00035	0.051
GO:0060560	P	developmental growth involved in morphogenesis	5	4443	0.0014	0.064
GO:0000902	P	cell morphogenesis	5	4721	0.0018	0.067
GO:0040007	P	growth	6	7381	0.0022	0.068
GO:0032989	P	cellular component morphogenesis	5	5593	0.0038	0.088
GO:0044703	P	multi-organism reproductive process	5	5434	0.0033	0.088
GO:0048869	P	cellular developmental process	6	9509	0.0078	0.16
GO:0006811	P	ion transport	5	7905	0.016	0.3
GO:0051179	P	localization	8	18699	0.018	0.31
GO:0006810	P	transport	7	16882	0.035	0.54
GO:0051234	P	establishment of localization	7	17156	0.038	0.54
GO:0009653	P	anatomical structure morphogenesis	5	10401	0.046	0.56
GO:0044763	P	single-organism cellular process	12	40376	0.044	0.56
GO:0006796	P	phosphate-containing compound metabolic process	6	14274	0.05	0.56
GO:0006793	P	phosphorus metabolic process	6	14329	0.051	0.56
GO:0000003	P	reproduction	6	15261	0.066	0.65
GO:0022414	P	reproductive process	6	15247	0.066	0.65
GO:0050789	P	regulation of biological process	6	30871	0.61	1
GO:0044699	P	single-organism process	13	50975	0.12	1
GO:0009719	P	response to endogenous stimulus	5	15578	0.18	1
GO:0044710	P	single-organism metabolic process	5	27869	0.69	1
GO:0016043	P	cellular component organization	6	19949	0.18	1
GO:0071704	P	organic substance metabolic process	7	51371	0.96	1
GO:0065007	P	biological regulation	6	35465	0.77	1
GO:0071840	P	cellular component organization or biogenesis	6	21407	0.23	1
GO:0032502	P	developmental process	6	23141	0.3	1
GO:0032501	P	multicellular organismal process	6	24629	0.36	1
GO:0050794	P	regulation of cellular process	5	27690	0.69	1
GO:0044767	P	single-organism developmental process	6	22628	0.28	1
GO:0008152	P	metabolic process	9	57664	0.93	1
GO:0042221	P	response to chemical	6	23546	0.31	1
GO:0010033	P	response to organic substance	6	18902	0.15	1
GO:0051704	P	multi-organism process	5	16180	0.2	1
GO:0044238	P	primary metabolic process	7	47561	0.92	1
GO:0044702	P	single organism reproductive process	5	13681	0.12	1
GO:0044707	P	single-multicellular organism process	5	23276	0.51	1
GO:0009725	P	response to hormone	5	14710	0.15	1
GO:0050896	P	response to stimulus	7	39029	0.72	1
GO:0048856	P	anatomical structure development	6	22911	0.29	1
GO:0044237	P	cellular metabolic process	8	49214	0.87	1
GO:0009987	P	cellular process	12	58786	0.54	1
GO:0046872	F	metal ion binding	6	17104	0.1	0.86
GO:0043169	F	cation binding	6	17543	0.12	0.86
GO:0043167	F	ion binding	6	18287	0.13	0.86
GO:0005515	F	protein binding	9	31444	0.13	0.86
GO:1901363	F	heterocyclic compound binding	5	32889	0.84	1
GO:0016740	F	transferase activity	5	19729	0.35	1
GO:0003824	F	catalytic activity	8	42216	0.66	1
GO:0097159	F	organic cyclic compound binding	5	32929	0.84	1
GO:0005488	F	binding	12	58931	0.55	1
GO:0071944	C	cell periphery	10	19068	0.0012	0.081
GO:0044425	C	membrane part	11	25117	0.0026	0.088
GO:0005886	C	plasma membrane	8	15639	0.0062	0.14
GO:0016020	C	membrane	12	33934	0.0096	0.16
GO:0031224	C	intrinsic component of membrane	9	23309	0.022	0.24
GO:0016021	C	integral component of membrane	9	22715	0.018	0.24
GO:0005737	C	cytoplasm	13	47682	0.066	0.63
GO:0043226	C	organelle	11	55713	0.62	1
GO:0043227	C	membrane-bounded organelle	11	54652	0.58	1
GO:0005622	C	intracellular	13	60496	0.41	1
GO:0044444	C	cytoplasmic part	11	40994	0.12	1
GO:0043231	C	intracellular membrane-bounded organelle	11	54543	0.57	1
GO:0044464	C	cell part	15	65148	0.19	1
GO:0043229	C	intracellular organelle	11	55574	0.61	1
GO:0044446	C	intracellular organelle part	6	21339	0.23	1
GO:0044424	C	intracellular part	13	60136	0.39	1
GO:0005623	C	cell	15	65175	0.19	1
GO:0005634	C	nucleus	5	29056	0.73	1
GO:0044422	C	organelle part	6	21477	0.24	1
