# Supplementary material for: Genome wide characterization and expression analysis of CrRLK1L gene family in wheat unravels their roles in development and stress-specific responses
Source: Front Plant Sci. 2024 Mar 26;15:1345774. doi: 10.3389/fpls.2024.1345774 (PMC11002176; doi:10.3389/fpls.2024.1345774)
Supplement: Supplementary file 13 [file Table_11.xlsx]

## Sheet: Sheet1
Supplementary Table S11. Expression analysis of Ta-CrRLK1L genes in response to NaCl stress
Genes	Gene expression FPKM
	Control	100 mM NaCl	Fold change
Ta-CrRLK1L1-A	0.11719	0.676578	5.77333
Ta-CrRLK1L1-B	0.076274	0.255279	3.34686
Ta-CrRLK1L1-D	0.225046	0.659869	2.93215
Ta-CrRLK1L2-A	0.662772	0.708897	1.06959
Ta-CrRLK1L2-B	1.07798	0.965218	0.895396
Ta-CrRLK1L3-A	15.6858	13.2995	0.847871
Ta-CrRLK1L3-B	12.0739	10.3458	0.856873
Ta-CrRLK1L3-D	21.969	17.3041	0.78766
Ta-CrRLK1L4-A	11.7037	9.51826	0.81327
Ta-CrRLK1L4-B	1.43384	1.29371	0.902264
Ta-CrRLK1L4-D	6.72556	7.64826	1.13719
Ta-CrRLK1L5-A	13.4102	13.1699	0.982082
Ta-CrRLK1L5-B	6.06591	8.14135	1.34215
Ta-CrRLK1L5-D	9.02751	11.3983	1.26262
Ta-CrRLK1L6-A	18.5067	14.5642	0.786968
Ta-CrRLK1L6-B	21.9042	16.3628	0.747016
Ta-CrRLK1L6-D	20.557	15.6929	0.763385
Ta-CrRLK1L7-B	1.94853	1.13612	0.583064
Ta-CrRLK1L7-D	1.32293	1.00999	0.763454
Ta-CrRLK1L8-A	0	0	ND
Ta-CrRLK1L8-B	0	0	ND
Ta-CrRLK1L8-D	0	0	ND
Ta-CrRLK1L9-A	9.91108	13.6846	1.38073
Ta-CrRLK1L9-B	6.45472	8.05014	1.24717
Ta-CrRLK1L9-D	4.11771	7.75432	1.88316
Ta-CrRLK1L10-A	3.08499	3.3106	1.07313
Ta-CrRLK1L10-B	1.547	1.75885	1.13695
Ta-CrRLK1L10-D	3.45709	4.24055	1.22663
Ta-CrRLK1L11-A	5.6399	4.1512	0.736042
Ta-CrRLK1L11-B	7.4361	6.02342	0.810024
Ta-CrRLK1L11-D	7.9167	6.3843	0.806435
Ta-CrRLK1L12-A	0.254207	0.421163	1.65677
Ta-CrRLK1L12-B	0	0	ND
Ta-CrRLK1L12-D	0	0	ND
Ta-CrRLK1L13-A	0	0.0203177	ND
Ta-CrRLK1L13-B	0	0	ND
Ta-CrRLK1L13-D	0	0	ND
Ta-CrRLK1L14-A	5.11558	7.71722	1.50857
Ta-CrRLK1L14-B	6.04676	10.2308	1.69195
Ta-CrRLK1L14-D	7.25127	11.1331	1.53534
Ta-CrRLK1L15-A	0.237047	0.416241	1.75594
Ta-CrRLK1L15-B	0.861029	0.917391	1.06546
Ta-CrRLK1L15-D	0.589609	0.775606	1.31546
Note: Expression analysis for Ta-CrRLK1L genes in response to NaCl (Salt) stress was determined from
the transcriptome datasets from BioProject PRJNA632706. Expression values were given as FPKM
and fold changes were calculated. ND denotes not determined.
