# Supplementary material for: Genome wide characterization and expression analysis of CrRLK1L gene family in wheat unravels their roles in development and stress-specific responses
Source: Front Plant Sci. 2024 Mar 26;15:1345774. doi: 10.3389/fpls.2024.1345774 (PMC11002176; doi:10.3389/fpls.2024.1345774)
Supplement: Supplementary file 16 [file Table_14.xlsx]

## Sheet: Sheet1
Supplementary Table S14. Cis-acting element prediction in CrRLK1L gene family in T. aestivum
Gene	Cis-acting element	Sequence	Position	Orientation	Responsiveness
Ta-CrRLK1L1-A	ABRE	ACGTG	81	+	Abscisic acid
Ta-CrRLK1L1-A	ABRE	CGTACGTGCA	303	-	Abscisic acid
Ta-CrRLK1L1-A	ABRE	ACGTG	703	-	Abscisic acid
Ta-CrRLK1L1-A	ABRE	ACGTG	789	+	Abscisic acid
Ta-CrRLK1L1-A	ABRE	ACGTG	1017	+	Abscisic acid
Ta-CrRLK1L1-A	ABRE	ACGTG	1069	-	Abscisic acid
Ta-CrRLK1L1-A	ABRE	ACGTG	1848	+	Abscisic acid
Ta-CrRLK1L1-A	ARE	AAACCA	699	+	Anaerobic induction
Ta-CrRLK1L1-A	ARE	AAACCA	1340	+	Anaerobic induction
Ta-CrRLK1L1-A	circadian	CAAAGATATC	1560	+	Cicardian control
Ta-CrRLK1L1-A	TATA-box	TATAA	59	-	Core promoter -30 of TSS
Ta-CrRLK1L1-A	TATA-box	TATA	60	+	Core promoter -30 of TSS
Ta-CrRLK1L1-A	TATA-box	TATAA	399	-	Core promoter -30 of TSS
Ta-CrRLK1L1-A	TATA-box	TATA	400	+	Core promoter -30 of TSS
Ta-CrRLK1L1-A	TATA-box	ccTATAAAaa	587	-	Core promoter -30 of TSS
Ta-CrRLK1L1-A	TATA-box	TATA	766	+	Core promoter -30 of TSS
Ta-CrRLK1L1-A	TATA-box	ATTATA	782	+	Core promoter -30 of TSS
Ta-CrRLK1L1-A	TATA-box	TATAA	783	-	Core promoter -30 of TSS
Ta-CrRLK1L1-A	TATA-box	TATA	784	+	Core promoter -30 of TSS
Ta-CrRLK1L1-A	TATA-box	TAAAGATT	836	-	Core promoter -30 of TSS
Ta-CrRLK1L1-A	TATA-box	TATATA	929	+	Core promoter -30 of TSS
Ta-CrRLK1L1-A	TATA-box	ATATAA	930	+	Core promoter -30 of TSS
Ta-CrRLK1L1-A	TATA-box	TATA	931	+	Core promoter -30 of TSS
Ta-CrRLK1L1-A	TATA-box	ATTATA	1151	+	Core promoter -30 of TSS
Ta-CrRLK1L1-A	TATA-box	TATAA	1152	-	Core promoter -30 of TSS
Ta-CrRLK1L1-A	TATA-box	TATA	1153	-	Core promoter -30 of TSS
Ta-CrRLK1L1-A	TATA-box	TATA	1509	-	Core promoter -30 of TSS
Ta-CrRLK1L1-A	TATA-box	ATATAT	1633	-	Core promoter -30 of TSS
Ta-CrRLK1L1-A	TATA-box	TATATA	1634	-	Core promoter -30 of TSS
Ta-CrRLK1L1-A	TATA-box	TATA	1636	-	Core promoter -30 of TSS
Ta-CrRLK1L1-A	TATA-box	TATA	1788	-	Core promoter -30 of TSS
Ta-CrRLK1L1-A	TATA-box	TATTTAAA	1817	+	Core promoter -30 of TSS
Ta-CrRLK1L1-A	TC-rich repeats	ATTCTCTAAC	514	-	Defense and stress
Ta-CrRLK1L1-A	P-box	CCTTTTG	118	-	Gibberellin
Ta-CrRLK1L1-A	G-box	TACGTG	80	+	Light
Ta-CrRLK1L1-A	G-box	CACGTC	703	+	Light
Ta-CrRLK1L1-A	G-box	CACGTC	788	-	Light
Ta-CrRLK1L1-A	G-box	TACGTG	1016	+	Light
Ta-CrRLK1L1-A	G-box	CACGTC	1069	+	Light
Ta-CrRLK1L1-A	G-box	CACGTC	1847	-	Light
Ta-CrRLK1L1-A	GT1-motif	GGTTAAT	1269	+	Light
Ta-CrRLK1L1-A	LTR	CCGAAA	185	-	Low temperature
Ta-CrRLK1L1-A	CAT-box	GCCACT	1010	+	Meristem expression
Ta-CrRLK1L1-A	CGTCA-motif	CGTCA	1569	+	Methyl jasmonate
Ta-CrRLK1L1-A	TGACG-motif	TGACG	1569	-	Methyl jasmonate
Ta-CrRLK1L1-A	HD-Zip 1	CAAT(A/T)ATTG	909	+	Palisade mesophyll cells
Ta-CrRLK1L1-A	CAAT-box	CCAAT	39	-	Promoter and Enhancer
Ta-CrRLK1L1-A	CAAT-box	CAAAT	101	+	Promoter and Enhancer
Ta-CrRLK1L1-A	CAAT-box	CCAAT	373	-	Promoter and Enhancer
Ta-CrRLK1L1-A	CAAT-box	CCAAT	525	+	Promoter and Enhancer
Ta-CrRLK1L1-A	CAAT-box	CCAAT	662	+	Promoter and Enhancer
Ta-CrRLK1L1-A	CAAT-box	CCAAT	914	-	Promoter and Enhancer
Ta-CrRLK1L1-A	CAAT-box	CCAAT	966	-	Promoter and Enhancer
Ta-CrRLK1L1-A	CAAT-box	CAAAT	1195	-	Promoter and Enhancer
Ta-CrRLK1L1-A	CAAT-box	CAAAT	1224	+	Promoter and Enhancer
Ta-CrRLK1L1-A	CAAT-box	CAAAT	1274	-	Promoter and Enhancer
Ta-CrRLK1L1-A	CAAT-box	CAAAT	1312	+	Promoter and Enhancer
Ta-CrRLK1L1-A	CAAT-box	CCAAT	1929	+	Promoter and Enhancer
Ta-CrRLK1L1-A	CAAT-box	CCAAT	1969	+	Promoter and Enhancer
Ta-CrRLK1L1-B	ABRE	ACGTG	1	-	Abscisic acid
Ta-CrRLK1L1-B	ABRE	ACGTG	647	-	Abscisic acid
Ta-CrRLK1L1-B	ABRE	ACGTG	715	+	Abscisic acid
Ta-CrRLK1L1-B	ABRE	ACGTG	750	+	Abscisic acid
Ta-CrRLK1L1-B	ABRE	ACGTG	971	+	Abscisic acid
Ta-CrRLK1L1-B	ABRE	ACGTG	1038	-	Abscisic acid
Ta-CrRLK1L1-B	ABRE	ACGTG	1848	+	Abscisic acid
Ta-CrRLK1L1-B	ARE	AAACCA	81	-	Anaerobic induction
Ta-CrRLK1L1-B	ARE	AAACCA	1206	+	Anaerobic induction
Ta-CrRLK1L1-B	ARE	AAACCA	1284	+	Anaerobic induction
Ta-CrRLK1L1-B	circadian	CAAAGATATC	1560	+	Circadian control
Ta-CrRLK1L1-B	TATA-box	TATACA	322	-	Core promoter -30 of TSS
Ta-CrRLK1L1-B	TATA-box	TATATA	324	+	Core promoter -30 of TSS
Ta-CrRLK1L1-B	TATA-box	ATATAT	325	+	Core promoter -30 of TSS
Ta-CrRLK1L1-B	TATA-box	TATA	326	+	Core promoter -30 of TSS
Ta-CrRLK1L1-B	TATA-box	TATA	710	+	Core promoter -30 of TSS
Ta-CrRLK1L1-B	TATA-box	TAAAGATT	727	-	Core promoter -30 of TSS
Ta-CrRLK1L1-B	TATA-box	TAAAGATT	793	-	Core promoter -30 of TSS
Ta-CrRLK1L1-B	TATA-box	TATATA	883	+	Core promoter -30 of TSS
Ta-CrRLK1L1-B	TATA-box	ATATAA	884	+	Core promoter -30 of TSS
Ta-CrRLK1L1-B	TATA-box	TATA	885	+	Core promoter -30 of TSS
Ta-CrRLK1L1-B	TATA-box	TATA	1111	-	Core promoter -30 of TSS
Ta-CrRLK1L1-B	TATA-box	TATA	1116	-	Core promoter -30 of TSS
Ta-CrRLK1L1-B	TATA-box	ATTATA	1124	+	Core promoter -30 of TSS
Ta-CrRLK1L1-B	TATA-box	TATAA	1125	-	Core promoter -30 of TSS
Ta-CrRLK1L1-B	TATA-box	TATA	1126	-	Core promoter -30 of TSS
Ta-CrRLK1L1-B	TATA-box	TATA	1180	-	Core promoter -30 of TSS
Ta-CrRLK1L1-B	TATA-box	ATATAT	1633	-	Core promoter -30 of TSS
Ta-CrRLK1L1-B	TATA-box	TATATA	1634	-	Core promoter -30 of TSS
Ta-CrRLK1L1-B	TATA-box	TATA	1636	-	Core promoter -30 of TSS
Ta-CrRLK1L1-B	TATA-box	TATA	1788	-	Core promoter -30 of TSS
Ta-CrRLK1L1-B	TATA-box	TATTTAAA	1817	+	Core promoter -30 of TSS
Ta-CrRLK1L1-B	G-Box	CACGTT	1	+	Light
Ta-CrRLK1L1-B	G-box	TAACACGTAG	267	+	Light
Ta-CrRLK1L1-B	G-box	CACGAC	361	-	Light
Ta-CrRLK1L1-B	G-box	CACGTC	647	+	Light
Ta-CrRLK1L1-B	G-box	CACGTC	714	-	Light
Ta-CrRLK1L1-B	G-box	CACGTC	749	-	Light
Ta-CrRLK1L1-B	G-box	TACGTG	970	+	Light
Ta-CrRLK1L1-B	G-box	CACGTC	1038	+	Light
Ta-CrRLK1L1-B	G-box	CACGTC	1847	-	Light
Ta-CrRLK1L1-B	Sp1	GGGCGG	213	-	Light
Ta-CrRLK1L1-B	GT1-motif	GGTTAAT	1245	+	Light
Ta-CrRLK1L1-B	CGTCA-motif	CGTCA	815	-	Methyl jasmonate
Ta-CrRLK1L1-B	CGTCA-motif	CGTCA	1569	+	Methyl jasmonate
Ta-CrRLK1L1-B	TGACG-motif	TGACG	815	+	Methyl jasmonate
Ta-CrRLK1L1-B	TGACG-motif	TGACG	1569	-	Methyl jasmonate
Ta-CrRLK1L1-B	HD-Zip 1	CAAT(A/T)ATTG	863	+	Palisade mesophyll cells
Ta-CrRLK1L1-B	CAAT-box	CCAAT	468	+	Promoter and Enhancer
Ta-CrRLK1L1-B	CAAT-box	CCAAT	868	-	Promoter and Enhancer
Ta-CrRLK1L1-B	CAAT-box	CCAAT	1017	-	Promoter and Enhancer
Ta-CrRLK1L1-B	CAAT-box	CAAAT	1073	+	Promoter and Enhancer
Ta-CrRLK1L1-B	CAAT-box	CAAAT	1288	+	Promoter and Enhancer
Ta-CrRLK1L1-B	CAAT-box	CAAAT	1466	-	Promoter and Enhancer
Ta-CrRLK1L1-B	CAAT-box	CCAAT	1493	-	Promoter and Enhancer
Ta-CrRLK1L1-B	CAAT-box	CAACCAACTCC	1857	+	Promoter and Enhancer
Ta-CrRLK1L1-B	CAAT-box	CCAAT	1969	+	Promoter and Enhancer
Ta-CrRLK1L1-D	ABRE	GCAACGTGTC	214	+	Abscisic acid
Ta-CrRLK1L1-D	ABRE	ACGTG	463	-	Abscisic acid
Ta-CrRLK1L1-D	ABRE	ACGTG	683	+	Abscisic acid
Ta-CrRLK1L1-D	ABRE	ACGTG	909	+	Abscisic acid
Ta-CrRLK1L1-D	ABRE	ACGTG	973	-	Abscisic acid
Ta-CrRLK1L1-D	ABRE	ACGTG	1822	+	Abscisic acid
Ta-CrRLK1L1-D	ARE	AAACCA	1139	+	Anaerobic induction
Ta-CrRLK1L1-D	ARE	AAACCA	1257	+	Anaerobic induction
Ta-CrRLK1L1-D	ARE	AAACCA	1290	+	Anaerobic induction
Ta-CrRLK1L1-D	circadian	CAAAGATATC	1531	+	Circadian control
Ta-CrRLK1L1-D	TATA-box	ATATAA	36	+	Core promoter -30 of TSS
Ta-CrRLK1L1-D	TATA-box	TATA	37	+	Core promoter -30 of TSS
Ta-CrRLK1L1-D	TATA-box	TATAAA	45	-	Core promoter -30 of TSS
Ta-CrRLK1L1-D	TATA-box	TATAA	46	-	Core promoter -30 of TSS
Ta-CrRLK1L1-D	TATA-box	TATA	47	+	Core promoter -30 of TSS
Ta-CrRLK1L1-D	TATA-box	taTATAAAtc	76	-	Core promoter -30 of TSS
Ta-CrRLK1L1-D	TATA-box	TATACA	78	-	Core promoter -30 of TSS
Ta-CrRLK1L1-D	TATA-box	TATATA	80	+	Core promoter -30 of TSS
Ta-CrRLK1L1-D	TATA-box	TATA	82	+	Core promoter -30 of TSS
Ta-CrRLK1L1-D	TATA-box	TATAA	157	-	Core promoter -30 of TSS
Ta-CrRLK1L1-D	TATA-box	TATA	158	+	Core promoter -30 of TSS
Ta-CrRLK1L1-D	TATA-box	TATACA	294	-	Core promoter -30 of TSS
Ta-CrRLK1L1-D	TATA-box	TATATA	296	+	Core promoter -30 of TSS
Ta-CrRLK1L1-D	TATA-box	ATATAT	297	+	Core promoter -30 of TSS
Ta-CrRLK1L1-D	TATA-box	TATA	298	+	Core promoter -30 of TSS
Ta-CrRLK1L1-D	TATA-box	TATTTAAA	377	-	Core promoter -30 of TSS
Ta-CrRLK1L1-D	TATA-box	ccTATAAAaa	502	-	Core promoter -30 of TSS
Ta-CrRLK1L1-D	TATA-box	TATA	678	+	Core promoter -30 of TSS
Ta-CrRLK1L1-D	TATA-box	TAAAGATT	730	-	Core promoter -30 of TSS
Ta-CrRLK1L1-D	TATA-box	TATATA	821	+	Core promoter -30 of TSS
Ta-CrRLK1L1-D	TATA-box	ATATAA	822	+	Core promoter -30 of TSS
Ta-CrRLK1L1-D	TATA-box	TATA	823	+	Core promoter -30 of TSS
Ta-CrRLK1L1-D	TATA-box	TATA	1045	-	Core promoter -30 of TSS
Ta-CrRLK1L1-D	TATA-box	ATTATA	1058	+	Core promoter -30 of TSS
Ta-CrRLK1L1-D	TATA-box	TATAA	1059	-	Core promoter -30 of TSS
Ta-CrRLK1L1-D	TATA-box	TATA	1060	-	Core promoter -30 of TSS
Ta-CrRLK1L1-D	TATA-box	taTATAAAtc	1212	-	Core promoter -30 of TSS
Ta-CrRLK1L1-D	TATA-box	ATATAT	1213	-	Core promoter -30 of TSS
Ta-CrRLK1L1-D	TATA-box	TATATA	1214	-	Core promoter -30 of TSS
Ta-CrRLK1L1-D	TATA-box	ATATAT	1215	-	Core promoter -30 of TSS
Ta-CrRLK1L1-D	TATA-box	TATATA	1216	-	Core promoter -30 of TSS
Ta-CrRLK1L1-D	TATA-box	ATATAT	1217	-	Core promoter -30 of TSS
Ta-CrRLK1L1-D	TATA-box	TATATA	1218	-	Core promoter -30 of TSS
Ta-CrRLK1L1-D	TATA-box	ATATAT	1219	-	Core promoter -30 of TSS
Ta-CrRLK1L1-D	TATA-box	TATA	1220	-	Core promoter -30 of TSS
Ta-CrRLK1L1-D	TATA-box	ATATAT	1604	-	Core promoter -30 of TSS
Ta-CrRLK1L1-D	TATA-box	TATATA	1605	-	Core promoter -30 of TSS
Ta-CrRLK1L1-D	TATA-box	TATA	1607	-	Core promoter -30 of TSS
Ta-CrRLK1L1-D	TATA-box	ATATAT	1758	-	Core promoter -30 of TSS
Ta-CrRLK1L1-D	TATA-box	TATA	1759	-	Core promoter -30 of TSS
Ta-CrRLK1L1-D	TC-rich repeats	GTTTTCTTAC	1284	-	Defense and stress
Ta-CrRLK1L1-D	G-box	CACGTC	463	+	Light
Ta-CrRLK1L1-D	G-box	CACGTC	682	-	Light
Ta-CrRLK1L1-D	G-box	TACGTG	908	+	Light
Ta-CrRLK1L1-D	G-box	CACGTC	973	+	Light
Ta-CrRLK1L1-D	G-box	CACGAC	1125	+	Light
Ta-CrRLK1L1-D	G-box	CACGTC	1821	-	Light
Ta-CrRLK1L1-D	GT1-motif	GGTTAAT	1178	+	Light
Ta-CrRLK1L1-D	CAT-box	GCCACT	567	-	Meristem expression
Ta-CrRLK1L1-D	CAT-box	GCCACT	902	+	Meristem expression
Ta-CrRLK1L1-D	CGTCA-motif	CGTCA	752	-	Methyl jasmonate
Ta-CrRLK1L1-D	TGACG-motif	TGACG	752	+	Methyl jasmonate
Ta-CrRLK1L1-D	MBS	CAACTG	1481	+	MYB-Drought
Ta-CrRLK1L1-D	HD-Zip 1	CAAT(A/T)ATTG	801	+	Palisade mesophyll cells
Ta-CrRLK1L1-D	CAAT-box	CAAAT	406	-	Promoter and Enhancer
Ta-CrRLK1L1-D	CAAT-box	CCAAT	423	+	Promoter and Enhancer
Ta-CrRLK1L1-D	CAAT-box	CAAAT	694	+	Promoter and Enhancer
Ta-CrRLK1L1-D	CAAT-box	CCAAT	806	-	Promoter and Enhancer
Ta-CrRLK1L1-D	CAAT-box	CAAAT	1007	+	Promoter and Enhancer
Ta-CrRLK1L1-D	CAAT-box	CAAAT	1261	+	Promoter and Enhancer
Ta-CrRLK1L1-D	CAAT-box	TGCCAAC	1406	+	Promoter and Enhancer
Ta-CrRLK1L1-D	CAAT-box	CAAAT	1437	-	Promoter and Enhancer
Ta-CrRLK1L1-D	CAAT-box	CCAAT	1464	-	Promoter and Enhancer
Ta-CrRLK1L1-D	CAAT-box	CCAAT	1856	+	Promoter and Enhancer
Ta-CrRLK1L1-D	CAAT-box	CCAAT	1884	+	Promoter and Enhancer
Ta-CrRLK1L1-D	CAAT-box	CCAAT	1969	+	Promoter and Enhancer
Ta-CrRLK1L2-A	ABRE	ACGTG	127	-	Abscisic acid
Ta-CrRLK1L2-A	ARE	AAACCA	284	+	Anaerobic induction
Ta-CrRLK1L2-A	GC-motif	CCCCCG	853	-	Anoxic specific inducibility
Ta-CrRLK1L2-A	TATA-box	TATA	300	+	Core promoter -30 of TSS
Ta-CrRLK1L2-A	TATA-box	TATA	710	+	Core promoter -30 of TSS
Ta-CrRLK1L2-A	TATA-box	TACAAAA	1344	-	Core promoter -30 of TSS
Ta-CrRLK1L2-A	TATA-box	TATACA	1448	-	Core promoter -30 of TSS
Ta-CrRLK1L2-A	TATA-box	TATA	1450	-	Core promoter -30 of TSS
Ta-CrRLK1L2-A	TATA-box	ATATAT	1518	-	Core promoter -30 of TSS
Ta-CrRLK1L2-A	TATA-box	TATATA	1519	-	Core promoter -30 of TSS
Ta-CrRLK1L2-A	TATA-box	ATATAT	1520	-	Core promoter -30 of TSS
Ta-CrRLK1L2-A	TATA-box	TATA	1521	-	Core promoter -30 of TSS
Ta-CrRLK1L2-A	TATA-box	TATA	1618	-	Core promoter -30 of TSS
Ta-CrRLK1L2-A	TATA-box	TATA	1925	-	Core promoter -30 of TSS
Ta-CrRLK1L2-A	TC-rich repeats	GTTTTCTTAC	1700	+	Defense and stress
Ta-CrRLK1L2-A	TC-rich repeats	GTTTTCTTAC	1881	+	Defense and stress
Ta-CrRLK1L2-A	AACA_motif	TAACAAACTCCA	529	-	endosperm-specific negative expression
Ta-CrRLK1L2-A	G-Box	CACGTT	127	+	Light
Ta-CrRLK1L2-A	LTR	CCGAAA	260	-	Low temperature
Ta-CrRLK1L2-A	LTR	CCGAAA	1647	-	Low temperature
Ta-CrRLK1L2-A	CAT-box	GCCACT	615	-	Meristem expression
Ta-CrRLK1L2-A	CGTCA-motif	CGTCA	427	-	Methyl jasmonate
Ta-CrRLK1L2-A	TGACG-motif	TGACG	427	+	Methyl jasmonate
Ta-CrRLK1L2-A	MBS	CAACTG	1929	+	MYB-Drought
Ta-CrRLK1L2-A	CAAT-box	CAAAT	114	+	Promoter and Enhancer
Ta-CrRLK1L2-A	CAAT-box	CCAAT	296	+	Promoter and Enhancer
Ta-CrRLK1L2-A	CAAT-box	CCAAT	641	-	Promoter and Enhancer
Ta-CrRLK1L2-A	CAAT-box	CAAAT	1137	+	Promoter and Enhancer
Ta-CrRLK1L2-A	CAAT-box	CCAAT	1336	+	Promoter and Enhancer
Ta-CrRLK1L2-A	CAAT-box	CCAAT	1395	-	Promoter and Enhancer
Ta-CrRLK1L2-A	CAAT-box	CAAAT	1432	-	Promoter and Enhancer
Ta-CrRLK1L2-A	CAAT-box	CAAAT	1444	+	Promoter and Enhancer
Ta-CrRLK1L2-A	CAAT-box	CCAAT	1524	-	Promoter and Enhancer
Ta-CrRLK1L2-A	CAAT-box	CAAAT	1575	-	Promoter and Enhancer
Ta-CrRLK1L2-A	CAAT-box	CCAAT	1587	-	Promoter and Enhancer
Ta-CrRLK1L2-A	CAAT-box	CAAAT	1753	+	Promoter and Enhancer
Ta-CrRLK1L2-A	CAAT-box	CCAAT	1967	+	Promoter and Enhancer
Ta-CrRLK1L2-A	CAAT-box	CCAAT	1989	+	Promoter and Enhancer
Ta-CrRLK1L2-B	ABRE	ACGTG	109	+	Abscisic acid
Ta-CrRLK1L2-B	ABRE	ACGTG	494	-	Abscisic acid
Ta-CrRLK1L2-B	ABRE	GACACGTGGC	1713	+	Abscisic acid
Ta-CrRLK1L2-B	ABRE	CACGTG	1715	-	Abscisic acid
Ta-CrRLK1L2-B	ABRE	ACGTG	1716	+	Abscisic acid
Ta-CrRLK1L2-B	ABRE	ACGTG	1946	-	Abscisic acid
Ta-CrRLK1L2-B	ARE	AAACCA	267	+	Anaerobic induction
Ta-CrRLK1L2-B	GC-motif	CCCCCG	852	-	Anoxic specific inducibility
Ta-CrRLK1L2-B	TATA-box	TATA	283	+	Core promoter -30 of TSS
Ta-CrRLK1L2-B	TATA-box	TATA	709	+	Core promoter -30 of TSS
Ta-CrRLK1L2-B	TATA-box	TACAAAA	1339	-	Core promoter -30 of TSS
Ta-CrRLK1L2-B	TATA-box	TATA	1444	-	Core promoter -30 of TSS
Ta-CrRLK1L2-B	TATA-box	ATATAT	1512	-	Core promoter -30 of TSS
Ta-CrRLK1L2-B	TATA-box	TATATA	1513	-	Core promoter -30 of TSS
Ta-CrRLK1L2-B	TATA-box	ATATAT	1514	-	Core promoter -30 of TSS
Ta-CrRLK1L2-B	TATA-box	TATA	1515	-	Core promoter -30 of TSS
Ta-CrRLK1L2-B	TATA-box	TATA	1925	-	Core promoter -30 of TSS
Ta-CrRLK1L2-B	TC-rich repeats	GTTTTCTTAC	1700	+	Defense and stress
Ta-CrRLK1L2-B	AACA_motif	TAACAAACTCCA	528	-	endosperm-specific negative expression
Ta-CrRLK1L2-B	G-box	CACGAC	102	+	Light
Ta-CrRLK1L2-B	G-box	CACGTC	108	-	Light
Ta-CrRLK1L2-B	G-box	TAAACGTG	494	-	Light
Ta-CrRLK1L2-B	G-box	GCCACGTGGA	1713	+	Light
Ta-CrRLK1L2-B	G-box	CACGTG	1715	-	Light
Ta-CrRLK1L2-B	G-Box	CACGTT	494	+	Light
Ta-CrRLK1L2-B	G-Box	CACGTG	1715	-	Light
Ta-CrRLK1L2-B	G-Box	CACGTT	1946	+	Light
Ta-CrRLK1L2-B	LTR	CCGAAA	937	+	Low temperature
Ta-CrRLK1L2-B	LTR	CCGAAA	1646	-	Low temperature
Ta-CrRLK1L2-B	CAT-box	GCCACT	614	-	Meristem expression
Ta-CrRLK1L2-B	MBS	CAACTG	1929	+	MYB-Drought
Ta-CrRLK1L2-B	CAAT-box	CAAAT	97	+	Promoter and Enhancer
Ta-CrRLK1L2-B	CAAT-box	CAAAT	183	+	Promoter and Enhancer
Ta-CrRLK1L2-B	CAAT-box	CCAAT	279	+	Promoter and Enhancer
Ta-CrRLK1L2-B	CAAT-box	CCAAT	640	-	Promoter and Enhancer
Ta-CrRLK1L2-B	CAAT-box	CCAAT	648	-	Promoter and Enhancer
Ta-CrRLK1L2-B	CAAT-box	CAAAT	1133	+	Promoter and Enhancer
Ta-CrRLK1L2-B	CAAT-box	CCAAT	1331	+	Promoter and Enhancer
Ta-CrRLK1L2-B	CAAT-box	CCAAT	1518	-	Promoter and Enhancer
Ta-CrRLK1L2-B	CAAT-box	CAAAT	1574	-	Promoter and Enhancer
Ta-CrRLK1L2-B	CAAT-box	CCAAT	1586	-	Promoter and Enhancer
Ta-CrRLK1L2-B	CAAT-box	CAAAT	1753	+	Promoter and Enhancer
Ta-CrRLK1L2-B	CAAT-box	CCAAT	1967	+	Promoter and Enhancer
Ta-CrRLK1L3-A	ABRE	ACGTG	47	-	Abscisic acid
Ta-CrRLK1L3-A	ABRE	ACGTG	103	+	Abscisic acid
Ta-CrRLK1L3-A	ABRE	ACGTG	1808	-	Abscisic acid
Ta-CrRLK1L3-A	ARE	AAACCA	26	+	Anaerobic induction
Ta-CrRLK1L3-A	ARE	AAACCA	825	+	Anaerobic induction
Ta-CrRLK1L3-A	ARE	AAACCA	1266	-	Anaerobic induction
Ta-CrRLK1L3-A	GC-motif	CCCCCG	885	+	Anoxic specific inducibility
Ta-CrRLK1L3-A	GC-motif	CCCCCG	982	+	Anoxic specific inducibility
Ta-CrRLK1L3-A	TATA-box	taTATAAAtc	91	-	Core promoter -30 of TSS
Ta-CrRLK1L3-A	TATA-box	TATA	97	+	Core promoter -30 of TSS
Ta-CrRLK1L3-A	TATA-box	ATTATA	442	+	Core promoter -30 of TSS
Ta-CrRLK1L3-A	TATA-box	TATAA	443	-	Core promoter -30 of TSS
Ta-CrRLK1L3-A	TATA-box	TATA	444	+	Core promoter -30 of TSS
Ta-CrRLK1L3-A	TATA-box	TATA	504	+	Core promoter -30 of TSS
Ta-CrRLK1L3-A	TATA-box	TATAAA	509	-	Core promoter -30 of TSS
Ta-CrRLK1L3-A	TATA-box	TATAA	510	-	Core promoter -30 of TSS
Ta-CrRLK1L3-A	TATA-box	TATA	511	+	Core promoter -30 of TSS
Ta-CrRLK1L3-A	TATA-box	TATTTAAA	521	+	Core promoter -30 of TSS
Ta-CrRLK1L3-A	TATA-box	TATA	1286	-	Core promoter -30 of TSS
Ta-CrRLK1L3-A	TATA-box	TATAAA	1478	-	Core promoter -30 of TSS
Ta-CrRLK1L3-A	TATA-box	TATAA	1479	-	Core promoter -30 of TSS
Ta-CrRLK1L3-A	TATA-box	TATA	1480	-	Core promoter -30 of TSS
Ta-CrRLK1L3-A	TATA-box	TATA	1599	-	Core promoter -30 of TSS
Ta-CrRLK1L3-A	TC-rich repeats	GTTTTCTTAC	1653	+	Defense and stress
Ta-CrRLK1L3-A	TC-rich repeats	ATTCTCTAAC	1793	+	Defense and stress
Ta-CrRLK1L3-A	GCN4_motif	TGAGTCA	1458	-	Endosperm expression
Ta-CrRLK1L3-A	GARE-motif	TCTGTTG	1323	+	Gibberellin
Ta-CrRLK1L3-A	P-box	CCTTTTG	149	+	Gibberellin
Ta-CrRLK1L3-A	G-Box	CACGTT	47	+	Light
Ta-CrRLK1L3-A	G-Box	CACGTT	102	-	Light
Ta-CrRLK1L3-A	G-box	CACGTC	1808	+	Light
Ta-CrRLK1L3-A	GT1-motif	GGTTAAT	400	+	Light
Ta-CrRLK1L3-A	LTR	CCGAAA	32	+	Low temperature
Ta-CrRLK1L3-A	LTR	CCGAAA	888	+	Low temperature
Ta-CrRLK1L3-A	CAT-box	GCCACT	928	+	Meristem expression
Ta-CrRLK1L3-A	CGTCA-motif	CGTCA	255	+	Methyl jasmonate
Ta-CrRLK1L3-A	CGTCA-motif	CGTCA	1142	-	Methyl jasmonate
Ta-CrRLK1L3-A	TGACG-motif	TGACG	255	-	Methyl jasmonate
Ta-CrRLK1L3-A	TGACG-motif	TGACG	1142	+	Methyl jasmonate
Ta-CrRLK1L3-A	MBS	CAACTG	355	+	MYB-Drought
Ta-CrRLK1L3-A	CAAT-box	CAAAT	158	+	Promoter and Enhancer
Ta-CrRLK1L3-A	CAAT-box	CAAAT	264	+	Promoter and Enhancer
Ta-CrRLK1L3-A	CAAT-box	CAAAT	417	+	Promoter and Enhancer
Ta-CrRLK1L3-A	CAAT-box	CAAAT	467	-	Promoter and Enhancer
Ta-CrRLK1L3-A	CAAT-box	CAAAT	603	-	Promoter and Enhancer
Ta-CrRLK1L3-A	CAAT-box	CCAAT	641	-	Promoter and Enhancer
Ta-CrRLK1L3-A	CAAT-box	CCAAT	717	+	Promoter and Enhancer
Ta-CrRLK1L3-A	CAAT-box	CAAAT	769	-	Promoter and Enhancer
Ta-CrRLK1L3-A	CAAT-box	CCAAT	1109	-	Promoter and Enhancer
Ta-CrRLK1L3-A	CAAT-box	CAAAT	1161	+	Promoter and Enhancer
Ta-CrRLK1L3-A	CAAT-box	CAAAT	1170	+	Promoter and Enhancer
Ta-CrRLK1L3-A	CAAT-box	CCAAT	1234	-	Promoter and Enhancer
Ta-CrRLK1L3-A	CAAT-box	CAAAT	1244	-	Promoter and Enhancer
Ta-CrRLK1L3-A	CAAT-box	CAAAT	1431	+	Promoter and Enhancer
Ta-CrRLK1L3-B	ABRE	TACGGTC	752	-	Abscisic acid
Ta-CrRLK1L3-B	ABRE	ACGTG	1835	-	Abscisic acid
Ta-CrRLK1L3-B	ARE	AAACCA	687	-	Anaerobic induction
Ta-CrRLK1L3-B	ARE	AAACCA	1332	-	Anaerobic induction
Ta-CrRLK1L3-B	GC-motif	CCCCCG	22	-	Anoxic specific inducibility
Ta-CrRLK1L3-B	GC-motif	CCCCCG	938	+	Anoxic specific inducibility
Ta-CrRLK1L3-B	GC-motif	CCCCCG	1041	+	Anoxic specific inducibility
Ta-CrRLK1L3-B	TATA-box	TATA	1351	-	Core promoter -30 of TSS
Ta-CrRLK1L3-B	TATA-box	ccTATAAAaa	1391	-	Core promoter -30 of TSS
Ta-CrRLK1L3-B	TATA-box	TATA	1558	-	Core promoter -30 of TSS
Ta-CrRLK1L3-B	TATA-box	TATA	1568	-	Core promoter -30 of TSS
Ta-CrRLK1L3-B	TATA-box	TATAA	1627	-	Core promoter -30 of TSS
Ta-CrRLK1L3-B	TATA-box	TATA	1628	-	Core promoter -30 of TSS
Ta-CrRLK1L3-B	TATA-box	TATAA	1780	-	Core promoter -30 of TSS
Ta-CrRLK1L3-B	TATA-box	TATA	1781	-	Core promoter -30 of TSS
Ta-CrRLK1L3-B	TC-rich repeats	GTTTTCTTAC	1594	+	Defense and stress
Ta-CrRLK1L3-B	TC-rich repeats	GTTTTCTTAC	1684	+	Defense and stress
Ta-CrRLK1L3-B	ACE	GCGACGTACC	250	+	Light
Ta-CrRLK1L3-B	G-Box	CACGTT	1835	+	Light
Ta-CrRLK1L3-B	G-box	CACGAC	7	-	Light
Ta-CrRLK1L3-B	G-box	CACGAC	293	+	Light
Ta-CrRLK1L3-B	Sp1	GGGCGG	248	+	Light
Ta-CrRLK1L3-B	LTR	CCGAAA	941	+	Low temperature
Ta-CrRLK1L3-B	CAT-box	GCCACT	981	+	Meristem expression
Ta-CrRLK1L3-B	TGACG-motif	TGACG	432	+	Methyl jasmonate
Ta-CrRLK1L3-B	TGACG-motif	TGACG	1191	+	Methyl jasmonate
Ta-CrRLK1L3-B	CGTCA-motif	CGTCA	432	-	Methyl jasmonate
Ta-CrRLK1L3-B	CGTCA-motif	CGTCA	1191	-	Methyl jasmonate
Ta-CrRLK1L3-B	MBS	CAACTG	1430	-	MYB-Drought
Ta-CrRLK1L3-B	CAAT-box	CAAAT	231	+	Promoter and Enhancer
Ta-CrRLK1L3-B	CAAT-box	CCAAT	487	-	Promoter and Enhancer
Ta-CrRLK1L3-B	CAAT-box	CCCAATTT	563	-	Promoter and Enhancer
Ta-CrRLK1L3-B	CAAT-box	CCAAT	565	-	Promoter and Enhancer
Ta-CrRLK1L3-B	CAAT-box	CAAAT	789	+	Promoter and Enhancer
Ta-CrRLK1L3-B	CAAT-box	CAAAT	845	-	Promoter and Enhancer
Ta-CrRLK1L3-B	CAAT-box	CAAAT	1222	+	Promoter and Enhancer
Ta-CrRLK1L3-B	CAAT-box	CAAAT	1231	+	Promoter and Enhancer
Ta-CrRLK1L3-B	CAAT-box	CAAAT	1302	-	Promoter and Enhancer
Ta-CrRLK1L3-B	CAAT-box	CAAAT	1538	+	Promoter and Enhancer
Ta-CrRLK1L3-B	CAAT-box	CAAAT	1692	-	Promoter and Enhancer
Ta-CrRLK1L3-B	CAAT-box	CAAAT	1797	-	Promoter and Enhancer
Ta-CrRLK1L3-B	TCA-element	CCATCTTTTT	1386	+	Salicylic acid
Ta-CrRLK1L3-D	ARE	AAACCA	357	-	Anaerobic induction
Ta-CrRLK1L3-D	ARE	AAACCA	604	+	Anaerobic induction
Ta-CrRLK1L3-D	ARE	AAACCA	1324	-	Anaerobic induction
Ta-CrRLK1L3-D	ARE	AAACCA	1744	+	Anaerobic induction
Ta-CrRLK1L3-D	GC-motif	CCCCCG	310	+	Anoxic specific inducibility
Ta-CrRLK1L3-D	GC-motif	CCCCCG	380	+	Anoxic specific inducibility
Ta-CrRLK1L3-D	GC-motif	CCCCCG	900	+	Anoxic specific inducibility
Ta-CrRLK1L3-D	GC-motif	CCCCCG	1000	+	Anoxic specific inducibility
Ta-CrRLK1L3-D	TGA-element	AACGAC	1258	+	Auxin
Ta-CrRLK1L3-D	TATA-box	TACAAAA	192	-	Core promoter -30 of TSS
Ta-CrRLK1L3-D	TATA-box	ATTATA	469	+	Core promoter -30 of TSS
Ta-CrRLK1L3-D	TATA-box	TATAA	470	-	Core promoter -30 of TSS
Ta-CrRLK1L3-D	TATA-box	TATA	471	+	Core promoter -30 of TSS
Ta-CrRLK1L3-D	TATA-box	TATACA	532	-	Core promoter -30 of TSS
Ta-CrRLK1L3-D	TATA-box	TATA	534	+	Core promoter -30 of TSS
Ta-CrRLK1L3-D	TATA-box	TATAAA	539	-	Core promoter -30 of TSS
Ta-CrRLK1L3-D	TATA-box	TATAA	540	-	Core promoter -30 of TSS
Ta-CrRLK1L3-D	TATA-box	TATA	541	+	Core promoter -30 of TSS
Ta-CrRLK1L3-D	TATA-box	TACAAAA	809	-	Core promoter -30 of TSS
Ta-CrRLK1L3-D	TATA-box	TATA	1151	-	Core promoter -30 of TSS
Ta-CrRLK1L3-D	TATA-box	TATA	1351	-	Core promoter -30 of TSS
Ta-CrRLK1L3-D	TATA-box	ccTATAAAaa	1391	-	Core promoter -30 of TSS
Ta-CrRLK1L3-D	TATA-box	TATACA	1592	-	Core promoter -30 of TSS
Ta-CrRLK1L3-D	TATA-box	TATA	1594	-	Core promoter -30 of TSS
Ta-CrRLK1L3-D	TATA-box	TATA	1966	-	Core promoter -30 of TSS
Ta-CrRLK1L3-D	ACE	GCGACGTACC	41	+	Light
Ta-CrRLK1L3-D	GT1-motif	GGTTAA	424	-	Light
Ta-CrRLK1L3-D	LTR	CCGAAA	464	+	Low temperature
Ta-CrRLK1L3-D	LTR	CCGAAA	903	+	Low temperature
Ta-CrRLK1L3-D	CAT-box	GCCACT	20	+	Meristem expression
Ta-CrRLK1L3-D	CAT-box	GCCACT	70	-	Meristem expression
Ta-CrRLK1L3-D	TGACG-motif	TGACG	244	-	Methyl jasmonate
Ta-CrRLK1L3-D	TGACG-motif	TGACG	271	-	Methyl jasmonate
Ta-CrRLK1L3-D	TGACG-motif	TGACG	476	-	Methyl jasmonate
Ta-CrRLK1L3-D	TGACG-motif	TGACG	635	-	Methyl jasmonate
Ta-CrRLK1L3-D	TGACG-motif	TGACG	1173	+	Methyl jasmonate
Ta-CrRLK1L3-D	TGACG-motif	TGACG	1254	-	Methyl jasmonate
Ta-CrRLK1L3-D	CGTCA-motif	CGTCA	244	+	Methyl jasmonate
Ta-CrRLK1L3-D	CGTCA-motif	CGTCA	271	+	Methyl jasmonate
Ta-CrRLK1L3-D	CGTCA-motif	CGTCA	476	+	Methyl jasmonate
Ta-CrRLK1L3-D	CGTCA-motif	CGTCA	635	+	Methyl jasmonate
Ta-CrRLK1L3-D	CGTCA-motif	CGTCA	1173	-	Methyl jasmonate
Ta-CrRLK1L3-D	CGTCA-motif	CGTCA	1254	+	Methyl jasmonate
Ta-CrRLK1L3-D	MBS	CAACTG	1598	-	MYB-Drought
Ta-CrRLK1L3-D	CAAT-box	CAAAT	280	+	Promoter and Enhancer
Ta-CrRLK1L3-D	CAAT-box	CAAAT	434	-	Promoter and Enhancer
Ta-CrRLK1L3-D	CAAT-box	CAAAT	444	+	Promoter and Enhancer
Ta-CrRLK1L3-D	CAAT-box	CAAAT	488	-	Promoter and Enhancer
Ta-CrRLK1L3-D	CAAT-box	CAAAT	496	-	Promoter and Enhancer
Ta-CrRLK1L3-D	CAAT-box	CAAAT	513	-	Promoter and Enhancer
Ta-CrRLK1L3-D	CAAT-box	CAAAT	647	-	Promoter and Enhancer
Ta-CrRLK1L3-D	CAAT-box	CCAAT	667	-	Promoter and Enhancer
Ta-CrRLK1L3-D	CAAT-box	CCAAT	757	+	Promoter and Enhancer
Ta-CrRLK1L3-D	CAAT-box	CAAAT	1204	+	Promoter and Enhancer
Ta-CrRLK1L3-D	CAAT-box	CAAAT	1213	+	Promoter and Enhancer
Ta-CrRLK1L3-D	CAAT-box	CAAAT	1659	-	Promoter and Enhancer
Ta-CrRLK1L3-D	CAAT-box	CAAAT	1757	+	Promoter and Enhancer
Ta-CrRLK1L3-D	CAAT-box	CAAAT	1789	+	Promoter and Enhancer
Ta-CrRLK1L3-D	CAAT-box	CAAAT	1876	+	Promoter and Enhancer
Ta-CrRLK1L3-D	TCA-element	CCATCTTTTT	1385	+	Salicylic acid
Ta-CrRLK1L4-A	ABRE	AACCCGG	1004	-	Abscisic acid
Ta-CrRLK1L4-A	ARE	AAACCA	1279	+	Anaerobic induction
Ta-CrRLK1L4-A	ARE	AAACCA	1348	+	Anaerobic induction
Ta-CrRLK1L4-A	TATA-box	TATAA	253	-	Core promoter -30 of TSS
Ta-CrRLK1L4-A	TATA-box	TATA	254	+	Core promoter -30 of TSS
Ta-CrRLK1L4-A	TATA-box	TATA	412	+	Core promoter -30 of TSS
Ta-CrRLK1L4-A	TATA-box	TATA	483	+	Core promoter -30 of TSS
Ta-CrRLK1L4-A	TATA-box	TATACA	571	-	Core promoter -30 of TSS
Ta-CrRLK1L4-A	TATA-box	TATA	573	+	Core promoter -30 of TSS
Ta-CrRLK1L4-A	TATA-box	ATATAT	667	+	Core promoter -30 of TSS
Ta-CrRLK1L4-A	TATA-box	TATATA	668	+	Core promoter -30 of TSS
Ta-CrRLK1L4-A	TATA-box	TATA	670	+	Core promoter -30 of TSS
Ta-CrRLK1L4-A	TATA-box	TATA	1107	-	Core promoter -30 of TSS
Ta-CrRLK1L4-A	TATA-box	TATATA	1164	-	Core promoter -30 of TSS
Ta-CrRLK1L4-A	TATA-box	ATATAA	1165	+	Core promoter -30 of TSS
Ta-CrRLK1L4-A	TATA-box	TATA	1166	-	Core promoter -30 of TSS
Ta-CrRLK1L4-A	TATA-box	TATAAAA	1191	-	Core promoter -30 of TSS
Ta-CrRLK1L4-A	TATA-box	TATAAA	1192	-	Core promoter -30 of TSS
Ta-CrRLK1L4-A	TATA-box	TATATAA	1193	-	Core promoter -30 of TSS
Ta-CrRLK1L4-A	TATA-box	TATATA	1194	-	Core promoter -30 of TSS
Ta-CrRLK1L4-A	TATA-box	ATATAA	1195	+	Core promoter -30 of TSS
Ta-CrRLK1L4-A	TATA-box	TATA	1196	-	Core promoter -30 of TSS
Ta-CrRLK1L4-A	AACA_motif	TAACAAACTCCA	541	-	endosperm-specific negative expression
Ta-CrRLK1L4-A	TATC-box	TATCCCA	463	-	Gibgerellin
Ta-CrRLK1L4-A	G-box	CACGAC	19	-	Light
Ta-CrRLK1L4-A	G-box	CACGAC	629	-	Light
Ta-CrRLK1L4-A	GT1-motif	GGTTAA	45	-	Light
Ta-CrRLK1L4-A	CAT-box	GCCACT	1483	+	Meristem expression
Ta-CrRLK1L4-A	CGTCA-motif	CGTCA	320	-	Methyl jasmonate
Ta-CrRLK1L4-A	CGTCA-motif	CGTCA	505	-	Methyl jasmonate
Ta-CrRLK1L4-A	CGTCA-motif	CGTCA	932	+	Methyl jasmonate
Ta-CrRLK1L4-A	CGTCA-motif	CGTCA	1332	-	Methyl jasmonate
Ta-CrRLK1L4-A	CGTCA-motif	CGTCA	1400	+	Methyl jasmonate
Ta-CrRLK1L4-A	TGACG-motif	TGACG	320	+	Methyl jasmonate
Ta-CrRLK1L4-A	TGACG-motif	TGACG	505	+	Methyl jasmonate
Ta-CrRLK1L4-A	TGACG-motif	TGACG	932	-	Methyl jasmonate
Ta-CrRLK1L4-A	TGACG-motif	TGACG	1332	+	Methyl jasmonate
Ta-CrRLK1L4-A	TGACG-motif	TGACG	1400	-	Methyl jasmonate
Ta-CrRLK1L4-A	CAAT-box	CCAAT	265	+	Promoter and Enhancer
Ta-CrRLK1L4-A	CAAT-box	CCAAT	479	+	Promoter and Enhancer
Ta-CrRLK1L4-A	CAAT-box	TGCCAAC	701	+	Promoter and Enhancer
Ta-CrRLK1L4-A	CAAT-box	CCAAT	762	-	Promoter and Enhancer
Ta-CrRLK1L4-A	CAAT-box	CAAAT	849	+	Promoter and Enhancer
Ta-CrRLK1L4-A	CAAT-box	CCAAT	970	-	Promoter and Enhancer
Ta-CrRLK1L4-A	CAAT-box	CCAAT	1074	+	Promoter and Enhancer
Ta-CrRLK1L4-A	CAAT-box	CAAAT	1098	-	Promoter and Enhancer
Ta-CrRLK1L4-A	CAAT-box	CCAAT	1614	+	Promoter and Enhancer
Ta-CrRLK1L4-B	ARE	AAACCA	983	-	Anaerobic induction
Ta-CrRLK1L4-B	ARE	AAACCA	1259	+	Anaerobic induction
Ta-CrRLK1L4-B	GC-motif	CCCCCG	98	+	Anoxic specific inducibility
Ta-CrRLK1L4-B	GC-motif	CCCCCG	185	-	Anoxic specific inducibility
Ta-CrRLK1L4-B	TATA-box	ATATAA	487	+	Core promoter -30 of TSS
Ta-CrRLK1L4-B	TATA-box	TATA	488	+	Core promoter -30 of TSS
Ta-CrRLK1L4-B	TATA-box	TATAAAT	875	-	Core promoter -30 of TSS
Ta-CrRLK1L4-B	TATA-box	TATAAA	876	-	Core promoter -30 of TSS
Ta-CrRLK1L4-B	TATA-box	TATAA	877	-	Core promoter -30 of TSS
Ta-CrRLK1L4-B	TATA-box	TATA	878	+	Core promoter -30 of TSS
Ta-CrRLK1L4-B	TATA-box	taTATAAAtc	1170	-	Core promoter -30 of TSS
Ta-CrRLK1L4-B	TATA-box	TATAAAT	1171	-	Core promoter -30 of TSS
Ta-CrRLK1L4-B	TATA-box	TATAAA	1172	-	Core promoter -30 of TSS
Ta-CrRLK1L4-B	TATA-box	TATATAA	1173	-	Core promoter -30 of TSS
Ta-CrRLK1L4-B	TATA-box	TATATA	1174	-	Core promoter -30 of TSS
Ta-CrRLK1L4-B	TATA-box	ATATAA	1175	+	Core promoter -30 of TSS
Ta-CrRLK1L4-B	TATA-box	TATA	1176	-	Core promoter -30 of TSS
Ta-CrRLK1L4-B	TC-rich repeats	GTTTTCTTAC	1183	-	Defense and stress
Ta-CrRLK1L4-B	P-box	CCTTTTG	773	+	Gibberellin
Ta-CrRLK1L4-B	G-box	CACGAC	544	-	Light
Ta-CrRLK1L4-B	G-box	CACGAC	1476	-	Light
Ta-CrRLK1L4-B	G-box	CACGAC	1776	+	Light
Ta-CrRLK1L4-B	GT1-motif	GGTTAA	421	+	Light
Ta-CrRLK1L4-B	GT1-motif	GGTTAA	644	+	Light
Ta-CrRLK1L4-B	LTR	CCGAAA	358	-	Low temperature
Ta-CrRLK1L4-B	CGTCA-motif	CGTCA	390	+	Methyl jasmonate
Ta-CrRLK1L4-B	CGTCA-motif	CGTCA	1280	-	Methyl jasmonate
Ta-CrRLK1L4-B	CGTCA-motif	CGTCA	1360	+	Methyl jasmonate
Ta-CrRLK1L4-B	TGACG-motif	TGACG	390	-	Methyl jasmonate
Ta-CrRLK1L4-B	TGACG-motif	TGACG	1280	+	Methyl jasmonate
Ta-CrRLK1L4-B	TGACG-motif	TGACG	1360	-	Methyl jasmonate
Ta-CrRLK1L4-B	MBS	CAACTG	475	-	MYB-Drought
Ta-CrRLK1L4-B	CAAT-box	CCAAT	87	-	Promoter and Enhancer
Ta-CrRLK1L4-B	CAAT-box	CAAAT	283	-	Promoter and Enhancer
Ta-CrRLK1L4-B	CAAT-box	CCAAT	447	+	Promoter and Enhancer
Ta-CrRLK1L4-B	CAAT-box	CCAAT	484	+	Promoter and Enhancer
Ta-CrRLK1L4-B	CAAT-box	CCAAT	726	-	Promoter and Enhancer
Ta-CrRLK1L4-B	CAAT-box	CCAAT	1051	+	Promoter and Enhancer
Ta-CrRLK1L4-B	CAAT-box	CAAAT	1075	-	Promoter and Enhancer
Ta-CrRLK1L4-B	CAAT-box	CCAAT	1603	+	Promoter and Enhancer
Ta-CrRLK1L4-D	ABRE	ACGTG	171	-	Abscisic acid
Ta-CrRLK1L4-D	ABRE	ACGTG	1091	-	Abscisic acid
Ta-CrRLK1L4-D	ARE	AAACCA	420	+	Anaerobic induction
Ta-CrRLK1L4-D	TGA-element	AACGAC	1032	+	Auxin
Ta-CrRLK1L4-D	TGA-element	AACGAC	1855	-	Auxin
Ta-CrRLK1L4-D	AuxRR-core	GGTCCAT	529	+	Auxin
Ta-CrRLK1L4-D	circadian	CAAAGATATC	1175	+	Circadian control
Ta-CrRLK1L4-D	TATA-box	TACAAAA	340	-	Core promoter -30 of TSS
Ta-CrRLK1L4-D	TATA-box	TATAA	438	-	Core promoter -30 of TSS
Ta-CrRLK1L4-D	TATA-box	TATA	439	+	Core promoter -30 of TSS
Ta-CrRLK1L4-D	TATA-box	TATAA	496	-	Core promoter -30 of TSS
Ta-CrRLK1L4-D	TATA-box	TATA	497	+	Core promoter -30 of TSS
Ta-CrRLK1L4-D	TATA-box	TATAA	506	-	Core promoter -30 of TSS
Ta-CrRLK1L4-D	TATA-box	TATA	507	+	Core promoter -30 of TSS
Ta-CrRLK1L4-D	TATA-box	TATAA	585	-	Core promoter -30 of TSS
Ta-CrRLK1L4-D	TATA-box	TATA	586	+	Core promoter -30 of TSS
Ta-CrRLK1L4-D	TATA-box	taTATAAAtc	1159	+	Core promoter -30 of TSS
Ta-CrRLK1L4-D	TATA-box	TATA	1911	-	Core promoter -30 of TSS
Ta-CrRLK1L4-D	P-box	CCTTTTG	995	-	Gibberellin
Ta-CrRLK1L4-D	G-box	TACGTG	171	-	Light
Ta-CrRLK1L4-D	G-box	CACGAC	929	-	Light
Ta-CrRLK1L4-D	G-box	CACGTC	1091	+	Light
Ta-CrRLK1L4-D	G-box	CACGAC	1398	-	Light
Ta-CrRLK1L4-D	CAT-box	GCCACT	862	+	Meristem expression
Ta-CrRLK1L4-D	CAT-box	GCCACT	1385	+	Meristem expression
Ta-CrRLK1L4-D	CAT-box	GCCACT	1434	-	Meristem expression
Ta-CrRLK1L4-D	TGACG-motif	TGACG	1221	+	Methyl jasmonate
Ta-CrRLK1L4-D	TGACG-motif	TGACG	1295	-	Methyl jasmonate
Ta-CrRLK1L4-D	CGTCA-motif	CGTCA	1221	-	Methyl jasmonate
Ta-CrRLK1L4-D	CGTCA-motif	CGTCA	1295	+	Methyl jasmonate
Ta-CrRLK1L4-D	MBS	CAACTG	968	+	MYB-Drought
Ta-CrRLK1L4-D	MRE	AACCTAA	1006	+	MYB-Light
Ta-CrRLK1L4-D	CAAT-box	CCAAT	189	+	Promoter and Enhancer
Ta-CrRLK1L4-D	CAAT-box	CAAAT	199	+	Promoter and Enhancer
Ta-CrRLK1L4-D	CAAT-box	CCAAT	379	-	Promoter and Enhancer
Ta-CrRLK1L4-D	CAAT-box	CAAAT	459	-	Promoter and Enhancer
Ta-CrRLK1L4-D	CAAT-box	CAAAT	552	+	Promoter and Enhancer
Ta-CrRLK1L4-D	CAAT-box	CAAAT	1051	+	Promoter and Enhancer
Ta-CrRLK1L4-D	CAAT-box	CCAAT	1099	+	Promoter and Enhancer
Ta-CrRLK1L4-D	CAAT-box	CCAAT	1601	+	Promoter and Enhancer
Ta-CrRLK1L4-D	CAAT-box	CAAAT	1879	-	Promoter and Enhancer
Ta-CrRLK1L5-A	ABRE	ACGTG	360	-	Abscisic acid
Ta-CrRLK1L5-A	ABRE	AACCCGG	988	-	Abscisic acid
Ta-CrRLK1L5-A	ABRE	CACGTG	1136	-	Abscisic acid
Ta-CrRLK1L5-A	ABRE	ACGTG	1137	+	Abscisic acid
Ta-CrRLK1L5-A	ABRE	TACGGTC	1152	-	Abscisic acid
Ta-CrRLK1L5-A	ABRE	TACGGTC	1280	+	Abscisic acid
Ta-CrRLK1L5-A	ABRE	ACGTG	1424	-	Abscisic acid
Ta-CrRLK1L5-A	ARE	AAACCA	171	-	Anaerobic induction
Ta-CrRLK1L5-A	ARE	AAACCA	412	-	Anaerobic induction
Ta-CrRLK1L5-A	TGA-element	AACGAC	206	-	Auxin
Ta-CrRLK1L5-A	TGA-element	AACGAC	925	+	Auxin
Ta-CrRLK1L5-A	TATA-box	TACAAAA	660	-	Core promoter -30 of TSS
Ta-CrRLK1L5-A	TATA-box	ccTATAAAaa	669	-	Core promoter -30 of TSS
Ta-CrRLK1L5-A	TATA-box	TATA	703	+	Core promoter -30 of TSS
Ta-CrRLK1L5-A	TATA-box	ATTATA	1095	+	Core promoter -30 of TSS
Ta-CrRLK1L5-A	TATA-box	TATAA	1096	-	Core promoter -30 of TSS
Ta-CrRLK1L5-A	TATA-box	TATA	1097	-	Core promoter -30 of TSS
Ta-CrRLK1L5-A	TATA-box	ATTATA	1196	+	Core promoter -30 of TSS
Ta-CrRLK1L5-A	TATA-box	TATAA	1197	-	Core promoter -30 of TSS
Ta-CrRLK1L5-A	TATA-box	TATA	1198	-	Core promoter -30 of TSS
Ta-CrRLK1L5-A	TATA-box	ATTATA	1233	+	Core promoter -30 of TSS
Ta-CrRLK1L5-A	TATA-box	TATATAA	1234	-	Core promoter -30 of TSS
Ta-CrRLK1L5-A	TATA-box	TATATA	1235	-	Core promoter -30 of TSS
Ta-CrRLK1L5-A	TATA-box	ATATAA	1236	+	Core promoter -30 of TSS
Ta-CrRLK1L5-A	TATA-box	TATA	1237	-	Core promoter -30 of TSS
Ta-CrRLK1L5-A	TATA-box	ATATAT	1316	-	Core promoter -30 of TSS
Ta-CrRLK1L5-A	TATA-box	TATA	1317	-	Core promoter -30 of TSS
Ta-CrRLK1L5-A	TATC-box	TATCCCA	972	+	Gibgerellin
Ta-CrRLK1L5-A	G-Box	CACGTT	360	+	Light
Ta-CrRLK1L5-A	G-Box	CACGTG	1136	-	Light
Ta-CrRLK1L5-A	G-box	CACGTG	1136	-	Light
Ta-CrRLK1L5-A	G-box	CACGTC	1424	+	Light
Ta-CrRLK1L5-A	GT1-motif	GGTTAA	1271	+	Light
Ta-CrRLK1L5-A	Sp1	GGGCGG	28	+	Light
Ta-CrRLK1L5-A	Sp1	GGGCGG	1918	-	Light
Ta-CrRLK1L5-A	LTR	CCGAAA	320	+	Low temperature
Ta-CrRLK1L5-A	LTR	CCGAAA	1460	+	Low temperature
Ta-CrRLK1L5-A	LTR	CCGAAA	1792	+	Low temperature
Ta-CrRLK1L5-A	TGACG-motif	TGACG	117	+	Methyl jasmonate
Ta-CrRLK1L5-A	TGACG-motif	TGACG	779	+	Methyl jasmonate
Ta-CrRLK1L5-A	TGACG-motif	TGACG	1038	+	Methyl jasmonate
Ta-CrRLK1L5-A	TGACG-motif	TGACG	1081	+	Methyl jasmonate
Ta-CrRLK1L5-A	TGACG-motif	TGACG	1410	+	Methyl jasmonate
Ta-CrRLK1L5-A	TGACG-motif	TGACG	1481	+	Methyl jasmonate
Ta-CrRLK1L5-A	TGACG-motif	TGACG	1555	-	Methyl jasmonate
Ta-CrRLK1L5-A	TGACG-motif	TGACG	1825	+	Methyl jasmonate
Ta-CrRLK1L5-A	CGTCA-motif	CGTCA	117	-	Methyl jasmonate
Ta-CrRLK1L5-A	CGTCA-motif	CGTCA	779	-	Methyl jasmonate
Ta-CrRLK1L5-A	CGTCA-motif	CGTCA	1038	-	Methyl jasmonate
Ta-CrRLK1L5-A	CGTCA-motif	CGTCA	1081	-	Methyl jasmonate
Ta-CrRLK1L5-A	CGTCA-motif	CGTCA	1410	-	Methyl jasmonate
Ta-CrRLK1L5-A	CGTCA-motif	CGTCA	1481	-	Methyl jasmonate
Ta-CrRLK1L5-A	CGTCA-motif	CGTCA	1555	+	Methyl jasmonate
Ta-CrRLK1L5-A	CGTCA-motif	CGTCA	1825	-	Methyl jasmonate
Ta-CrRLK1L5-A	MBS	CAACTG	1532	+	MYB-Drought
Ta-CrRLK1L5-A	CAAT-box	CCAAT	251	-	Promoter and Enhancer
Ta-CrRLK1L5-A	CAAT-box	CAAAT	295	+	Promoter and Enhancer
Ta-CrRLK1L5-A	CAAT-box	CAAAT	690	-	Promoter and Enhancer
Ta-CrRLK1L5-A	CAAT-box	CCAAT	958	-	Promoter and Enhancer
Ta-CrRLK1L5-A	CAAT-box	CAAAT	1013	-	Promoter and Enhancer
Ta-CrRLK1L5-A	CAAT-box	CCAAT	1259	-	Promoter and Enhancer
Ta-CrRLK1L5-A	CAAT-box	CAAAT	1871	+	Promoter and Enhancer
Ta-CrRLK1L5-A	CAAT-box	CAAAT	1913	+	Promoter and Enhancer
Ta-CrRLK1L5-B	ABRE	ACGTG	987	+	Abscisic acid
Ta-CrRLK1L5-B	ABRE	AACCCGG	1232	-	Abscisic acid
Ta-CrRLK1L5-B	ABRE	ACGTG	1427	-	Abscisic acid
Ta-CrRLK1L5-B	ARE	AAACCA	106	-	Anaerobic induction
Ta-CrRLK1L5-B	TGA-element	AACGAC	8	-	Auxin
Ta-CrRLK1L5-B	TATA-box	TACAAAA	34	-	Core promoter -30 of TSS
Ta-CrRLK1L5-B	TATA-box	TATA	464	+	Core promoter -30 of TSS
Ta-CrRLK1L5-B	TATA-box	TATACA	576	-	Core promoter -30 of TSS
Ta-CrRLK1L5-B	TATA-box	TATA	578	+	Core promoter -30 of TSS
Ta-CrRLK1L5-B	TATA-box	TATA	1079	-	Core promoter -30 of TSS
Ta-CrRLK1L5-B	TATA-box	ATTATA	1336	+	Core promoter -30 of TSS
Ta-CrRLK1L5-B	TATA-box	TATAA	1337	-	Core promoter -30 of TSS
Ta-CrRLK1L5-B	TATA-box	TATA	1338	-	Core promoter -30 of TSS
Ta-CrRLK1L5-B	TC-rich repeats	GTTTTCTTAC	108	+	Defense and stress
Ta-CrRLK1L5-B	GARE-motif	TCTGTTG	1034	+	Gibberellin
Ta-CrRLK1L5-B	P-box	CCTTTTG	660	-	Gibberellin
Ta-CrRLK1L5-B	ACE	GCGACGTACC	1572	+	Light
Ta-CrRLK1L5-B	G-box	TACGTG	986	+	Light
Ta-CrRLK1L5-B	G-box	CACGTC	1427	+	Light
Ta-CrRLK1L5-B	Sp1	GGGCGG	712	+	Light
Ta-CrRLK1L5-B	LTR	CCGAAA	1494	+	Low temperature
Ta-CrRLK1L5-B	LTR	CCGAAA	1786	+	Low temperature
Ta-CrRLK1L5-B	CGTCA-motif	CGTCA	1412	-	Methyl jasmonate
Ta-CrRLK1L5-B	CGTCA-motif	CGTCA	1486	-	Methyl jasmonate
Ta-CrRLK1L5-B	CGTCA-motif	CGTCA	1560	+	Methyl jasmonate
Ta-CrRLK1L5-B	CGTCA-motif	CGTCA	1818	-	Methyl jasmonate
Ta-CrRLK1L5-B	TGACG-motif	TGACG	1412	+	Methyl jasmonate
Ta-CrRLK1L5-B	TGACG-motif	TGACG	1486	+	Methyl jasmonate
Ta-CrRLK1L5-B	TGACG-motif	TGACG	1560	-	Methyl jasmonate
Ta-CrRLK1L5-B	TGACG-motif	TGACG	1818	+	Methyl jasmonate
Ta-CrRLK1L5-B	MBS	CAACTG	1537	+	MYB-Drought
Ta-CrRLK1L5-B	CAAT-box	CCAAT	158	+	Promoter and Enhancer
Ta-CrRLK1L5-B	CAAT-box	CCAAT	218	+	Promoter and Enhancer
Ta-CrRLK1L5-B	CAAT-box	CAAAT	335	+	Promoter and Enhancer
Ta-CrRLK1L5-B	CAAT-box	CCAAT	526	-	Promoter and Enhancer
Ta-CrRLK1L5-B	CAAT-box	CCAAT	532	-	Promoter and Enhancer
Ta-CrRLK1L5-B	CAAT-box	CAAAT	605	+	Promoter and Enhancer
Ta-CrRLK1L5-B	CAAT-box	CAAAT	1066	-	Promoter and Enhancer
Ta-CrRLK1L5-B	CAAT-box	CAAAT	1257	-	Promoter and Enhancer
Ta-CrRLK1L5-B	CAAT-box	CAACCAACTCC	1729	-	Promoter and Enhancer
Ta-CrRLK1L5-B	CAAT-box	CAAAT	1863	+	Promoter and Enhancer
Ta-CrRLK1L5-B	CAAT-box	CAAAT	1915	+	Promoter and Enhancer
Ta-CrRLK1L5-B	TCA-element	CCATCTTTTT	264	+	Salicylic acid
Ta-CrRLK1L5-D	ABRE	ACGTG	174	-	Abscisic acid
Ta-CrRLK1L5-D	ABRE	ACGTG	712	+	Abscisic acid
Ta-CrRLK1L5-D	ABRE	AACCCGG	1224	-	Abscisic acid
Ta-CrRLK1L5-D	ABRE	ACGTG	1424	-	Abscisic acid
Ta-CrRLK1L5-D	ARE	AAACCA	46	-	Anaerobic induction
Ta-CrRLK1L5-D	AuxRR-core	GGTCCAT	1403	+	Auxin
Ta-CrRLK1L5-D	TATA-box	TATA	602	+	Core promoter -30 of TSS
Ta-CrRLK1L5-D	TATA-box	TACAAAA	1026	-	Core promoter -30 of TSS
Ta-CrRLK1L5-D	TATA-box	ATTATA	1329	+	Core promoter -30 of TSS
Ta-CrRLK1L5-D	TATA-box	TATAA	1330	-	Core promoter -30 of TSS
Ta-CrRLK1L5-D	TATA-box	TATA	1331	-	Core promoter -30 of TSS
Ta-CrRLK1L5-D	TC-rich repeats	GTTTTCTTAC	886	+	Defense and stress
Ta-CrRLK1L5-D	G-Box	CACGTT	711	-	Light
Ta-CrRLK1L5-D	G-box	CAGACGTGGCA	171	-	Light
Ta-CrRLK1L5-D	G-box	CACGTC	174	+	Light
Ta-CrRLK1L5-D	G-box	CACGAC	274	-	Light
Ta-CrRLK1L5-D	G-box	CACGTC	1424	+	Light
Ta-CrRLK1L5-D	GT1-motif	GGTTAA	898	+	Light
Ta-CrRLK1L5-D	Sp1	GGGCGG	1920	-	Light
Ta-CrRLK1L5-D	LTR	CCGAAA	1488	+	Low temperature
Ta-CrRLK1L5-D	LTR	CCGAAA	1785	+	Low temperature
Ta-CrRLK1L5-D	TGACG-motif	TGACG	34	+	Methyl jasmonate
Ta-CrRLK1L5-D	TGACG-motif	TGACG	151	+	Methyl jasmonate
Ta-CrRLK1L5-D	TGACG-motif	TGACG	1409	+	Methyl jasmonate
Ta-CrRLK1L5-D	TGACG-motif	TGACG	1554	-	Methyl jasmonate
Ta-CrRLK1L5-D	TGACG-motif	TGACG	1818	+	Methyl jasmonate
Ta-CrRLK1L5-D	CGTCA-motif	CGTCA	34	-	Methyl jasmonate
Ta-CrRLK1L5-D	CGTCA-motif	CGTCA	151	-	Methyl jasmonate
Ta-CrRLK1L5-D	CGTCA-motif	CGTCA	1409	-	Methyl jasmonate
Ta-CrRLK1L5-D	CGTCA-motif	CGTCA	1554	+	Methyl jasmonate
Ta-CrRLK1L5-D	CGTCA-motif	CGTCA	1818	-	Methyl jasmonate
Ta-CrRLK1L5-D	MBS	CAACTG	1531	+	MYB-Drought
Ta-CrRLK1L5-D	CAAT-box	CCAAT	371	-	Promoter and Enhancer
Ta-CrRLK1L5-D	CAAT-box	CAAAT	506	+	Promoter and Enhancer
Ta-CrRLK1L5-D	CAAT-box	CCAAT	652	-	Promoter and Enhancer
Ta-CrRLK1L5-D	CAAT-box	CCAAT	750	+	Promoter and Enhancer
Ta-CrRLK1L5-D	CAAT-box	CAAAT	765	-	Promoter and Enhancer
Ta-CrRLK1L5-D	CAAT-box	CAAAT	1047	-	Promoter and Enhancer
Ta-CrRLK1L5-D	CAAT-box	CAAAT	1055	-	Promoter and Enhancer
Ta-CrRLK1L5-D	CAAT-box	CAAAT	1250	-	Promoter and Enhancer
Ta-CrRLK1L5-D	CAAT-box	CAAAT	1863	+	Promoter and Enhancer
Ta-CrRLK1L5-D	CAAT-box	CAAAT	1915	+	Promoter and Enhancer
Ta-CrRLK1L6-A	ABRE	ACGTG	103	+	Abscisic acid
Ta-CrRLK1L6-A	ABRE	CGTACGTGCA	377	-	Abscisic acid
Ta-CrRLK1L6-A	ABRE	ACGTG	379	-	Abscisic acid
Ta-CrRLK1L6-A	ABRE	ACGTG	481	+	Abscisic acid
Ta-CrRLK1L6-A	ARE	AAACCA	1433	-	Anaerobic induction
Ta-CrRLK1L6-A	TGA-element	AACGAC	561	+	Auxin
Ta-CrRLK1L6-A	TATA-box	ccTATAAAaa	64	+	Core promoter -30 of TSS
Ta-CrRLK1L6-A	TATA-box	ATATAA	906	+	Core promoter -30 of TSS
Ta-CrRLK1L6-A	TATA-box	TATA	907	+	Core promoter -30 of TSS
Ta-CrRLK1L6-A	TATA-box	ATATAA	1023	+	Core promoter -30 of TSS
Ta-CrRLK1L6-A	TATA-box	TATA	1024	-	Core promoter -30 of TSS
Ta-CrRLK1L6-A	TATA-box	TATACA	1052	-	Core promoter -30 of TSS
Ta-CrRLK1L6-A	TATA-box	TATA	1054	-	Core promoter -30 of TSS
Ta-CrRLK1L6-A	TATA-box	TATA	1150	-	Core promoter -30 of TSS
Ta-CrRLK1L6-A	TATA-box	TATAAAT	1197	-	Core promoter -30 of TSS
Ta-CrRLK1L6-A	TATA-box	TATAAA	1198	-	Core promoter -30 of TSS
Ta-CrRLK1L6-A	TATA-box	TATAA	1199	-	Core promoter -30 of TSS
Ta-CrRLK1L6-A	TATA-box	TATA	1200	-	Core promoter -30 of TSS
Ta-CrRLK1L6-A	TATA-box	TACAAAA	1465	+	Core promoter -30 of TSS
Ta-CrRLK1L6-A	TATA-box	TACAAAA	1517	+	Core promoter -30 of TSS
Ta-CrRLK1L6-A	TATA-box	TATA	1594	-	Core promoter -30 of TSS
Ta-CrRLK1L6-A	TC-rich repeats	ATTCTCTAAC	488	-	Defense and stress
Ta-CrRLK1L6-A	P-box	CCTTTTG	637	-	Gibberellin
Ta-CrRLK1L6-A	GARE-motif	TCTGTTG	130	-	Gibberellin
Ta-CrRLK1L6-A	G-box	TACGTG	102	+	Light
Ta-CrRLK1L6-A	G-box	GCCACGTGGA	235	-	Light
Ta-CrRLK1L6-A	G-box	TACGTG	379	-	Light
Ta-CrRLK1L6-A	G-box	CCACGTAA	479	-	Light
Ta-CrRLK1L6-A	G-box	TACGTG	480	+	Light
Ta-CrRLK1L6-A	G-box	CACGAC	767	+	Light
Ta-CrRLK1L6-A	G-box	CACGAC	816	+	Light
Ta-CrRLK1L6-A	Sp1	GGGCGG	609	+	Light
Ta-CrRLK1L6-A	Sp1	GGGCGG	1905	-	Light
Ta-CrRLK1L6-A	Sp1	GGGCGG	1966	-	Light
Ta-CrRLK1L6-A	GT1-motif	GGTTAAT	1695	-	Light
Ta-CrRLK1L6-A	GT1-motif	GGTTAA	1696	-	Light
Ta-CrRLK1L6-A	CAT-box	GCCACT	239	-	Meristem expression
Ta-CrRLK1L6-A	CAT-box	GCCACT	1112	-	Meristem expression
Ta-CrRLK1L6-A	CAT-box	GCCACT	1669	+	Meristem expression
Ta-CrRLK1L6-A	CGTCA-motif	CGTCA	1675	-	Methyl jasmonate
Ta-CrRLK1L6-A	CGTCA-motif	CGTCA	1681	-	Methyl jasmonate
Ta-CrRLK1L6-A	TGACG-motif	TGACG	1675	+	Methyl jasmonate
Ta-CrRLK1L6-A	TGACG-motif	TGACG	1681	+	Methyl jasmonate
Ta-CrRLK1L6-A	MBS	CAACTG	692	-	MYB-Drought
Ta-CrRLK1L6-A	MBS	CAACTG	742	-	MYB-Drought
Ta-CrRLK1L6-A	CAAT-box	CAAAT	198	+	Promoter and Enhancer
Ta-CrRLK1L6-A	CAAT-box	CAAAT	218	-	Promoter and Enhancer
Ta-CrRLK1L6-A	CAAT-box	CCAAT	591	-	Promoter and Enhancer
Ta-CrRLK1L6-A	CAAT-box	CCAAT	1132	-	Promoter and Enhancer
Ta-CrRLK1L6-A	CAAT-box	CAAAT	1190	-	Promoter and Enhancer
Ta-CrRLK1L6-A	CAAT-box	CCAAT	1206	+	Promoter and Enhancer
Ta-CrRLK1L6-A	CAAT-box	CCAAT	1252	+	Promoter and Enhancer
Ta-CrRLK1L6-A	CAAT-box	CCAAT	1285	+	Promoter and Enhancer
Ta-CrRLK1L6-A	CAAT-box	CCAAT	1663	-	Promoter and Enhancer
Ta-CrRLK1L6-A	CAAT-box	CCAAT	1709	+	Promoter and Enhancer
Ta-CrRLK1L6-A	CAAT-box	CCAAT	1725	+	Promoter and Enhancer
Ta-CrRLK1L6-A	CAAT-box	CCAAT	1771	+	Promoter and Enhancer
Ta-CrRLK1L6-A	CAAT-box	CCAAT	1783	+	Promoter and Enhancer
Ta-CrRLK1L6-A	CAAT-box	CCAAT	1814	+	Promoter and Enhancer
Ta-CrRLK1L6-B	TATA-box	TATATA	201	+	Core promoter -30 of TSS
Ta-CrRLK1L6-B	TATA-box	ATATAT	202	+	Core promoter -30 of TSS
Ta-CrRLK1L6-B	TATA-box	TATA	203	+	Core promoter -30 of TSS
Ta-CrRLK1L6-B	TATA-box	ATATAT	469	+	Core promoter -30 of TSS
Ta-CrRLK1L6-B	TATA-box	TATA	470	+	Core promoter -30 of TSS
Ta-CrRLK1L6-B	TATA-box	ATTATA	519	+	Core promoter -30 of TSS
Ta-CrRLK1L6-B	TATA-box	TATAA	520	-	Core promoter -30 of TSS
Ta-CrRLK1L6-B	TATA-box	TATA	521	+	Core promoter -30 of TSS
Ta-CrRLK1L6-B	TATA-box	TAAAGATT	553	+	Core promoter -30 of TSS
Ta-CrRLK1L6-B	TATA-box	TATA	584	+	Core promoter -30 of TSS
Ta-CrRLK1L6-B	TATA-box	ATATAT	661	+	Core promoter -30 of TSS
Ta-CrRLK1L6-B	TATA-box	TATA	662	+	Core promoter -30 of TSS
Ta-CrRLK1L6-B	TATA-box	TATAAA	883	-	Core promoter -30 of TSS
Ta-CrRLK1L6-B	TATA-box	TATAA	884	-	Core promoter -30 of TSS
Ta-CrRLK1L6-B	TATA-box	TATA	885	+	Core promoter -30 of TSS
Ta-CrRLK1L6-B	TATA-box	ATATAA	904	+	Core promoter -30 of TSS
Ta-CrRLK1L6-B	TATA-box	TATA	905	+	Core promoter -30 of TSS
Ta-CrRLK1L6-B	TATA-box	TATA	1324	-	Core promoter -30 of TSS
Ta-CrRLK1L6-B	TATA-box	TATAAA	1353	-	Core promoter -30 of TSS
Ta-CrRLK1L6-B	TATA-box	TATAA	1354	-	Core promoter -30 of TSS
Ta-CrRLK1L6-B	TATA-box	TATA	1355	-	Core promoter -30 of TSS
Ta-CrRLK1L6-B	TATA-box	TATATA	1419	-	Core promoter -30 of TSS
Ta-CrRLK1L6-B	TATA-box	TATA	1421	-	Core promoter -30 of TSS
Ta-CrRLK1L6-B	TATA-box	TATA	1454	-	Core promoter -30 of TSS
Ta-CrRLK1L6-B	TATA-box	TATAA	1463	-	Core promoter -30 of TSS
Ta-CrRLK1L6-B	TATA-box	TATA	1464	-	Core promoter -30 of TSS
Ta-CrRLK1L6-B	GCN4_motif	TGAGTCA	1135	+	Endosperm expression
Ta-CrRLK1L6-B	G-box	CACGAC	240	+	Light
Ta-CrRLK1L6-B	Sp1	GGGCGG	1902	-	Light
Ta-CrRLK1L6-B	Sp1	GGGCGG	1909	-	Light
Ta-CrRLK1L6-B	CAT-box	GCCACT	1046	+	Meristem expression
Ta-CrRLK1L6-B	CAT-box	GCCACT	1694	+	Meristem expression
Ta-CrRLK1L6-B	TGACG-motif	TGACG	91	-	Methyl jasmonate
Ta-CrRLK1L6-B	CGTCA-motif	CGTCA	91	+	Methyl jasmonate
Ta-CrRLK1L6-B	MBS	CAACTG	282	+	MYB-Drought
Ta-CrRLK1L6-B	MBS	CAACTG	1005	+	MYB-Drought
Ta-CrRLK1L6-B	CAAT-box	CAAAT	20	-	Promoter and Enhancer
Ta-CrRLK1L6-B	CAAT-box	CAAAT	785	-	Promoter and Enhancer
Ta-CrRLK1L6-B	CAAT-box	CCAAT	1739	+	Promoter and Enhancer
Ta-CrRLK1L6-B	CAAT-box	CCAAT	1785	+	Promoter and Enhancer
Ta-CrRLK1L6-B	CAAT-box	CCAAT	1814	+	Promoter and Enhancer
Ta-CrRLK1L6-D	ABRE	CACGTG	82	+	Abscisic acid
Ta-CrRLK1L6-D	ABRE	ACGTG	83	+	Abscisic acid
Ta-CrRLK1L6-D	ABRE	ACGTG	351	-	Abscisic acid
Ta-CrRLK1L6-D	ABRE	CACGTG	1629	-	Abscisic acid
Ta-CrRLK1L6-D	ABRE	ACGTG	1630	+	Abscisic acid
Ta-CrRLK1L6-D	ARE	AAACCA	142	+	Anaerobic induction
Ta-CrRLK1L6-D	ARE	AAACCA	392	-	Anaerobic induction
Ta-CrRLK1L6-D	TGA-element	AACGAC	1504	+	Auxin
Ta-CrRLK1L6-D	circadian	CAAAGATATC	1591	+	Circadian control
Ta-CrRLK1L6-D	TATA-box	ATATAA	37	+	Core promoter -30 of TSS
Ta-CrRLK1L6-D	TATA-box	TATA	38	+	Core promoter -30 of TSS
Ta-CrRLK1L6-D	TATA-box	TATACA	66	-	Core promoter -30 of TSS
Ta-CrRLK1L6-D	TATA-box	TATA	68	+	Core promoter -30 of TSS
Ta-CrRLK1L6-D	TATA-box	TATA	204	+	Core promoter -30 of TSS
Ta-CrRLK1L6-D	TATA-box	TATAAAT	279	-	Core promoter -30 of TSS
Ta-CrRLK1L6-D	TATA-box	TATAAA	280	-	Core promoter -30 of TSS
Ta-CrRLK1L6-D	TATA-box	TATAA	281	-	Core promoter -30 of TSS
Ta-CrRLK1L6-D	TATA-box	TATA	282	+	Core promoter -30 of TSS
Ta-CrRLK1L6-D	TATA-box	ATATAT	474	+	Core promoter -30 of TSS
Ta-CrRLK1L6-D	TATA-box	TATA	475	+	Core promoter -30 of TSS
Ta-CrRLK1L6-D	TATA-box	ATATAA	563	+	Core promoter -30 of TSS
Ta-CrRLK1L6-D	TATA-box	TATA	564	+	Core promoter -30 of TSS
Ta-CrRLK1L6-D	TATA-box	ATATAT	615	+	Core promoter -30 of TSS
Ta-CrRLK1L6-D	TATA-box	TATA	616	+	Core promoter -30 of TSS
Ta-CrRLK1L6-D	TATA-box	ATTATA	665	+	Core promoter -30 of TSS
Ta-CrRLK1L6-D	TATA-box	TATAA	666	-	Core promoter -30 of TSS
Ta-CrRLK1L6-D	TATA-box	TATA	667	+	Core promoter -30 of TSS
Ta-CrRLK1L6-D	TATA-box	TAAAGATT	699	+	Core promoter -30 of TSS
Ta-CrRLK1L6-D	TATA-box	TATAA	732	-	Core promoter -30 of TSS
Ta-CrRLK1L6-D	TATA-box	TATA	733	+	Core promoter -30 of TSS
Ta-CrRLK1L6-D	TATA-box	TATAAA	1021	-	Core promoter -30 of TSS
Ta-CrRLK1L6-D	TATA-box	TATAA	1022	-	Core promoter -30 of TSS
Ta-CrRLK1L6-D	TATA-box	TATA	1023	-	Core promoter -30 of TSS
Ta-CrRLK1L6-D	TATA-box	ATATAA	1048	+	Core promoter -30 of TSS
Ta-CrRLK1L6-D	TATA-box	TATA	1049	-	Core promoter -30 of TSS
Ta-CrRLK1L6-D	TATA-box	ATATAA	1440	+	Core promoter -30 of TSS
Ta-CrRLK1L6-D	TATA-box	TATA	1441	-	Core promoter -30 of TSS
Ta-CrRLK1L6-D	TATA-box	TATAA	1462	-	Core promoter -30 of TSS
Ta-CrRLK1L6-D	TATA-box	TATA	1463	-	Core promoter -30 of TSS
Ta-CrRLK1L6-D	TATA-box	ATTATA	1682	+	Core promoter -30 of TSS
Ta-CrRLK1L6-D	TATA-box	TATAA	1683	-	Core promoter -30 of TSS
Ta-CrRLK1L6-D	TATA-box	TATA	1684	-	Core promoter -30 of TSS
Ta-CrRLK1L6-D	TATC-box	TATCCCA	284	+	Giberellin
Ta-CrRLK1L6-D	G-Box	CACGTG	82	+	Light
Ta-CrRLK1L6-D	G-Box	CACGTGAAA	1626	-	Light
Ta-CrRLK1L6-D	G-Box	CACGTG	1629	-	Light
Ta-CrRLK1L6-D	G-box	CACGTG	82	+	Light
Ta-CrRLK1L6-D	G-box	TACGTG	351	-	Light
Ta-CrRLK1L6-D	G-box	CACGAC	1305	+	Light
Ta-CrRLK1L6-D	G-box	CACGTG	1629	-	Light
Ta-CrRLK1L6-D	GT1-motif	GGTTAA	494	-	Light
Ta-CrRLK1L6-D	GT1-motif	GGTTAA	795	-	Light
Ta-CrRLK1L6-D	GT1-motif	GGTTAAT	1672	-	Light
Ta-CrRLK1L6-D	GT1-motif	GGTTAA	1673	-	Light
Ta-CrRLK1L6-D	GT1-motif	GGTTAAT	1712	-	Light
Ta-CrRLK1L6-D	GT1-motif	GGTTAA	1713	-	Light
Ta-CrRLK1L6-D	Sp1	GGGCGG	484	+	Light
Ta-CrRLK1L6-D	Sp1	GGGCGG	1427	-	Light
Ta-CrRLK1L6-D	Sp1	GGGCGG	1909	-	Light
Ta-CrRLK1L6-D	CAT-box	GCCACT	1190	+	Meristem expression
Ta-CrRLK1L6-D	CAT-box	GCCACT	1646	+	Meristem expression
Ta-CrRLK1L6-D	MBS	CAACTG	1149	+	MYB-Drought
Ta-CrRLK1L6-D	CAAT-box	CCAAT	145	+	Promoter and Enhancer
Ta-CrRLK1L6-D	CAAT-box	CCAAT	193	-	Promoter and Enhancer
Ta-CrRLK1L6-D	CAAT-box	CCAAT	288	+	Promoter and Enhancer
Ta-CrRLK1L6-D	CAAT-box	CCAAT	334	+	Promoter and Enhancer
Ta-CrRLK1L6-D	CAAT-box	CCAAT	1509	+	Promoter and Enhancer
Ta-CrRLK1L6-D	CAAT-box	CCAAT	1734	+	Promoter and Enhancer
Ta-CrRLK1L6-D	CAAT-box	CCAAT	1780	+	Promoter and Enhancer
Ta-CrRLK1L6-D	CAAT-box	CCAAT	1786	+	Promoter and Enhancer
Ta-CrRLK1L6-D	CAAT-box	CCAAT	1792	+	Promoter and Enhancer
Ta-CrRLK1L7-B	ABRE	ACGTG	1926	-	Abscisic acid
Ta-CrRLK1L7-B	ABRE	ACGTG	1931	-	Abscisic acid
Ta-CrRLK1L7-B	ARE	AAACCA	924	-	Anaerobic induction
Ta-CrRLK1L7-B	GC-motif	CCCCCG	1562	+	Anoxic specific inducibility
Ta-CrRLK1L7-B	TATA-box	TATATAA	1	-	Core promoter -30 of TSS
Ta-CrRLK1L7-B	TATA-box	TATATA	2	+	Core promoter -30 of TSS
Ta-CrRLK1L7-B	TATA-box	ATATAT	3	+	Core promoter -30 of TSS
Ta-CrRLK1L7-B	TATA-box	TATATA	4	+	Core promoter -30 of TSS
Ta-CrRLK1L7-B	TATA-box	ATATAA	5	+	Core promoter -30 of TSS
Ta-CrRLK1L7-B	TATA-box	TATA	6	+	Core promoter -30 of TSS
Ta-CrRLK1L7-B	TATA-box	TATA	37	+	Core promoter -30 of TSS
Ta-CrRLK1L7-B	TATA-box	TATA	297	+	Core promoter -30 of TSS
Ta-CrRLK1L7-B	TATA-box	TATACA	399	-	Core promoter -30 of TSS
Ta-CrRLK1L7-B	TATA-box	TATATA	401	+	Core promoter -30 of TSS
Ta-CrRLK1L7-B	TATA-box	TATA	403	+	Core promoter -30 of TSS
Ta-CrRLK1L7-B	TATA-box	TATA	412	+	Core promoter -30 of TSS
Ta-CrRLK1L7-B	TATA-box	ATTATA	490	+	Core promoter -30 of TSS
Ta-CrRLK1L7-B	TATA-box	TATAA	491	-	Core promoter -30 of TSS
Ta-CrRLK1L7-B	TATA-box	TATA	492	+	Core promoter -30 of TSS
Ta-CrRLK1L7-B	TATA-box	TATA	582	+	Core promoter -30 of TSS
Ta-CrRLK1L7-B	TATA-box	taTATAAAtc	645	-	Core promoter -30 of TSS
Ta-CrRLK1L7-B	TATA-box	TATAAAT	646	-	Core promoter -30 of TSS
Ta-CrRLK1L7-B	TATA-box	TATAAA	647	-	Core promoter -30 of TSS
Ta-CrRLK1L7-B	TATA-box	TATATAA	648	-	Core promoter -30 of TSS
Ta-CrRLK1L7-B	TATA-box	TATATA	649	+	Core promoter -30 of TSS
Ta-CrRLK1L7-B	TATA-box	TATA	651	+	Core promoter -30 of TSS
Ta-CrRLK1L7-B	TATA-box	taTATAAAtc	743	-	Core promoter -30 of TSS
Ta-CrRLK1L7-B	TATA-box	TATACA	745	-	Core promoter -30 of TSS
Ta-CrRLK1L7-B	TATA-box	TATATA	747	+	Core promoter -30 of TSS
Ta-CrRLK1L7-B	TATA-box	TATA	749	+	Core promoter -30 of TSS
Ta-CrRLK1L7-B	TATA-box	TATA	788	+	Core promoter -30 of TSS
Ta-CrRLK1L7-B	TATA-box	TATAAAT	804	-	Core promoter -30 of TSS
Ta-CrRLK1L7-B	TATA-box	TATAAA	805	-	Core promoter -30 of TSS
Ta-CrRLK1L7-B	TATA-box	TATAA	806	-	Core promoter -30 of TSS
Ta-CrRLK1L7-B	TATA-box	TATA	807	+	Core promoter -30 of TSS
Ta-CrRLK1L7-B	TATA-box	ATATAA	911	+	Core promoter -30 of TSS
Ta-CrRLK1L7-B	TATA-box	TATA	912	+	Core promoter -30 of TSS
Ta-CrRLK1L7-B	TATA-box	ATTATA	964	+	Core promoter -30 of TSS
Ta-CrRLK1L7-B	TATA-box	TATAA	965	-	Core promoter -30 of TSS
Ta-CrRLK1L7-B	TATA-box	TATA	966	+	Core promoter -30 of TSS
Ta-CrRLK1L7-B	TATA-box	ATATAA	1040	+	Core promoter -30 of TSS
Ta-CrRLK1L7-B	TATA-box	TATA	1041	-	Core promoter -30 of TSS
Ta-CrRLK1L7-B	TATA-box	TACAAAA	1047	-	Core promoter -30 of TSS
Ta-CrRLK1L7-B	TATA-box	ATATAT	1066	-	Core promoter -30 of TSS
Ta-CrRLK1L7-B	TATA-box	TATA	1067	-	Core promoter -30 of TSS
Ta-CrRLK1L7-B	TATA-box	ATTATA	1129	+	Core promoter -30 of TSS
Ta-CrRLK1L7-B	TATA-box	TATATAA	1130	-	Core promoter -30 of TSS
Ta-CrRLK1L7-B	TATA-box	TATATA	1131	-	Core promoter -30 of TSS
Ta-CrRLK1L7-B	TATA-box	ATATAA	1132	+	Core promoter -30 of TSS
Ta-CrRLK1L7-B	TATA-box	TATA	1133	-	Core promoter -30 of TSS
Ta-CrRLK1L7-B	TATA-box	ATATAT	1150	-	Core promoter -30 of TSS
Ta-CrRLK1L7-B	TATA-box	TATATA	1151	-	Core promoter -30 of TSS
Ta-CrRLK1L7-B	TATA-box	ATATAT	1152	-	Core promoter -30 of TSS
Ta-CrRLK1L7-B	TATA-box	TATA	1153	-	Core promoter -30 of TSS
Ta-CrRLK1L7-B	TATA-box	TATA	1390	-	Core promoter -30 of TSS
Ta-CrRLK1L7-B	TC-rich repeats	ATTCTCTAAC	114	+	Defense and stress
Ta-CrRLK1L7-B	TC-rich repeats	ATTCTCTAAC	883	+	Defense and stress
Ta-CrRLK1L7-B	P-box	CCTTTTG	793	+	Gibberellin
Ta-CrRLK1L7-B	G-Box	CACGTT	1931	+	Light
Ta-CrRLK1L7-B	G-box	CACGAC	1171	+	Light
Ta-CrRLK1L7-B	G-box	CACGAC	1419	+	Light
Ta-CrRLK1L7-B	G-box	CACGTC	1926	+	Light
Ta-CrRLK1L7-B	Sp1	GGGCGG	1360	-	Light
Ta-CrRLK1L7-B	LTR	CCGAAA	556	-	Low temperature
Ta-CrRLK1L7-B	CGTCA-motif	CGTCA	1729	+	Methyl jasmonate
Ta-CrRLK1L7-B	CGTCA-motif	CGTCA	1880	+	Methyl jasmonate
Ta-CrRLK1L7-B	CGTCA-motif	CGTCA	1928	+	Methyl jasmonate
Ta-CrRLK1L7-B	CGTCA-motif	CGTCA	1964	+	Methyl jasmonate
Ta-CrRLK1L7-B	TGACG-motif	TGACG	1729	-	Methyl jasmonate
Ta-CrRLK1L7-B	TGACG-motif	TGACG	1880	-	Methyl jasmonate
Ta-CrRLK1L7-B	TGACG-motif	TGACG	1928	-	Methyl jasmonate
Ta-CrRLK1L7-B	TGACG-motif	TGACG	1964	-	Methyl jasmonate
Ta-CrRLK1L7-B	CAAT-box	CAAAT	84	-	Promoter and Enhancer
Ta-CrRLK1L7-B	CAAT-box	CAAAT	100	+	Promoter and Enhancer
Ta-CrRLK1L7-B	CAAT-box	CAAAT	144	+	Promoter and Enhancer
Ta-CrRLK1L7-B	CAAT-box	CAAAT	147	-	Promoter and Enhancer
Ta-CrRLK1L7-B	CAAT-box	CAAAT	183	+	Promoter and Enhancer
Ta-CrRLK1L7-B	CAAT-box	CAAAT	241	-	Promoter and Enhancer
Ta-CrRLK1L7-B	CAAT-box	CCAAT	290	+	Promoter and Enhancer
Ta-CrRLK1L7-B	CAAT-box	CAAAT	452	+	Promoter and Enhancer
Ta-CrRLK1L7-B	CAAT-box	CAAAT	590	+	Promoter and Enhancer
Ta-CrRLK1L7-B	CAAT-box	CAAAT	710	-	Promoter and Enhancer
Ta-CrRLK1L7-B	CAAT-box	CCAAT	922	-	Promoter and Enhancer
Ta-CrRLK1L7-B	CAAT-box	CAAAT	945	-	Promoter and Enhancer
Ta-CrRLK1L7-B	CAAT-box	CAAAT	1034	+	Promoter and Enhancer
Ta-CrRLK1L7-B	CAAT-box	CAAAT	1120	+	Promoter and Enhancer
Ta-CrRLK1L7-B	CAAT-box	CCAAT	1376	+	Promoter and Enhancer
Ta-CrRLK1L7-D	ARE	AAACCA	1022	-	Anaerobic induction
Ta-CrRLK1L7-D	ARE	AAACCA	1517	-	Anaerobic induction
Ta-CrRLK1L7-D	AuxRR-core	GGTCCAT	725	+	Auxin
Ta-CrRLK1L7-D	TATA-box	ATTATA	188	+	Core promoter -30 of TSS
Ta-CrRLK1L7-D	TATA-box	TATAA	189	-	Core promoter -30 of TSS
Ta-CrRLK1L7-D	TATA-box	TATA	190	+	Core promoter -30 of TSS
Ta-CrRLK1L7-D	TATA-box	TATAA	236	-	Core promoter -30 of TSS
Ta-CrRLK1L7-D	TATA-box	TATA	237	+	Core promoter -30 of TSS
Ta-CrRLK1L7-D	TATA-box	TATA	247	+	Core promoter -30 of TSS
Ta-CrRLK1L7-D	TATA-box	ATATAT	387	+	Core promoter -30 of TSS
Ta-CrRLK1L7-D	TATA-box	TATA	388	+	Core promoter -30 of TSS
Ta-CrRLK1L7-D	TATA-box	TATA	523	+	Core promoter -30 of TSS
Ta-CrRLK1L7-D	TATA-box	ATTATA	926	+	Core promoter -30 of TSS
Ta-CrRLK1L7-D	TATA-box	TATAA	927	-	Core promoter -30 of TSS
Ta-CrRLK1L7-D	TATA-box	TATA	928	+	Core promoter -30 of TSS
Ta-CrRLK1L7-D	TATA-box	ATTATA	947	+	Core promoter -30 of TSS
Ta-CrRLK1L7-D	TATA-box	TATAA	948	-	Core promoter -30 of TSS
Ta-CrRLK1L7-D	TATA-box	TATA	949	+	Core promoter -30 of TSS
Ta-CrRLK1L7-D	TATA-box	taTATAAAtc	1180	-	Core promoter -30 of TSS
Ta-CrRLK1L7-D	TATA-box	ATATAT	1181	-	Core promoter -30 of TSS
Ta-CrRLK1L7-D	TATA-box	TATATA	1182	-	Core promoter -30 of TSS
Ta-CrRLK1L7-D	TATA-box	ATATAT	1183	-	Core promoter -30 of TSS
Ta-CrRLK1L7-D	TATA-box	TATATA	1184	-	Core promoter -30 of TSS
Ta-CrRLK1L7-D	TATA-box	TATA	1186	-	Core promoter -30 of TSS
Ta-CrRLK1L7-D	TATA-box	TACAAAA	1188	+	Core promoter -30 of TSS
Ta-CrRLK1L7-D	TATA-box	TATA	1200	-	Core promoter -30 of TSS
Ta-CrRLK1L7-D	TATA-box	ATTATA	1211	+	Core promoter -30 of TSS
Ta-CrRLK1L7-D	TATA-box	TATAA	1212	-	Core promoter -30 of TSS
Ta-CrRLK1L7-D	TATA-box	TATA	1213	-	Core promoter -30 of TSS
Ta-CrRLK1L7-D	TATA-box	taTATAAAtc	1432	-	Core promoter -30 of TSS
Ta-CrRLK1L7-D	TATA-box	TATAAAT	1433	-	Core promoter -30 of TSS
Ta-CrRLK1L7-D	TATA-box	TATAAA	1434	-	Core promoter -30 of TSS
Ta-CrRLK1L7-D	TATA-box	TATATAA	1435	-	Core promoter -30 of TSS
Ta-CrRLK1L7-D	TATA-box	TATATA	1436	-	Core promoter -30 of TSS
Ta-CrRLK1L7-D	TATA-box	ATATAT	1437	-	Core promoter -30 of TSS
Ta-CrRLK1L7-D	TATA-box	TATATA	1438	-	Core promoter -30 of TSS
Ta-CrRLK1L7-D	TATA-box	TATA	1440	-	Core promoter -30 of TSS
Ta-CrRLK1L7-D	TATA-box	TATA	1448	-	Core promoter -30 of TSS
Ta-CrRLK1L7-D	TATA-box	TATA	1475	-	Core promoter -30 of TSS
Ta-CrRLK1L7-D	TATA-box	ATATAT	1690	-	Core promoter -30 of TSS
Ta-CrRLK1L7-D	TATA-box	TATA	1691	-	Core promoter -30 of TSS
Ta-CrRLK1L7-D	GARE-motif	TCTGTTG	671	-	Gibberellin
Ta-CrRLK1L7-D	GARE-motif	TCTGTTG	1762	-	Gibberellin
Ta-CrRLK1L7-D	G-box	CACGAC	1982	+	Light
Ta-CrRLK1L7-D	Sp1	GGGCGG	1923	-	Light
Ta-CrRLK1L7-D	CAT-box	GCCACT	1585	+	Meristem expression
Ta-CrRLK1L7-D	CAT-box	GCCACT	1884	+	Meristem expression
Ta-CrRLK1L7-D	MBS	CAACTG	1549	+	MYB-Drought
Ta-CrRLK1L7-D	CAAT-box	CAAAT	56	+	Promoter and Enhancer
Ta-CrRLK1L7-D	CAAT-box	CAAAT	193	-	Promoter and Enhancer
Ta-CrRLK1L7-D	CAAT-box	CAAAT	377	-	Promoter and Enhancer
Ta-CrRLK1L7-D	CAAT-box	CAAAT	401	-	Promoter and Enhancer
Ta-CrRLK1L7-D	CAAT-box	CAAAT	442	-	Promoter and Enhancer
Ta-CrRLK1L7-D	CAAT-box	CCAAT	611	+	Promoter and Enhancer
Ta-CrRLK1L7-D	CAAT-box	CCAAT	779	+	Promoter and Enhancer
Ta-CrRLK1L7-D	CAAT-box	CCAAT	845	+	Promoter and Enhancer
Ta-CrRLK1L7-D	CAAT-box	CAAAT	861	+	Promoter and Enhancer
Ta-CrRLK1L7-D	CAAT-box	CAAAT	1133	-	Promoter and Enhancer
Ta-CrRLK1L7-D	CAAT-box	CAAAT	1138	-	Promoter and Enhancer
Ta-CrRLK1L7-D	CAAT-box	CAAAT	1208	+	Promoter and Enhancer
Ta-CrRLK1L7-D	CAAT-box	CAAAT	1389	-	Promoter and Enhancer
Ta-CrRLK1L7-D	CAAT-box	CAAAT	1461	+	Promoter and Enhancer
Ta-CrRLK1L7-D	CAAT-box	CAAAT	1496	+	Promoter and Enhancer
Ta-CrRLK1L7-D	CAAT-box	CAAAT	1541	-	Promoter and Enhancer
Ta-CrRLK1L7-D	CAAT-box	CCAAT	1939	+	Promoter and Enhancer
Ta-CrRLK1L7-D	TCA-element	CCATCTTTTT	322	+	Salicylic acid
Ta-CrRLK1L7-D	TCA-element	CCATCTTTTT	1510	-	Salicylic acid
Ta-CrRLK1L8-A	ABRE	GACACGTGGC	88	-	Abscisic acid
Ta-CrRLK1L8-A	ABRE	ACGTG	142	-	Abscisic acid
Ta-CrRLK1L8-A	ABRE	ACGTG	269	+	Abscisic acid
Ta-CrRLK1L8-A	ABRE	CGTACGTGCA	387	-	Abscisic acid
Ta-CrRLK1L8-A	ABRE	ACGTG	389	-	Abscisic acid
Ta-CrRLK1L8-A	ABRE	AACCCGG	554	+	Abscisic acid
Ta-CrRLK1L8-A	ABRE	ACGTG	1468	-	Abscisic acid
Ta-CrRLK1L8-A	ARE	AAACCA	1581	+	Anaerobic induction
Ta-CrRLK1L8-A	ARE	AAACCA	1765	+	Anaerobic induction
Ta-CrRLK1L8-A	ARE	AAACCA	1906	-	Anaerobic induction
Ta-CrRLK1L8-A	GC-motif	CCCCCG	558	-	Anoxic specific inducibility
Ta-CrRLK1L8-A	GC-motif	CCCCCG	1619	+	Anoxic specific inducibility
Ta-CrRLK1L8-A	TGA-element	AACGAC	1072	+	Auxin
Ta-CrRLK1L8-A	TGA-element	AACGAC	1253	-	Auxin
Ta-CrRLK1L8-A	TATA-box	ATTATA	121	+	Core promoter -30 of TSS
Ta-CrRLK1L8-A	TATA-box	TATAA	122	-	Core promoter -30 of TSS
Ta-CrRLK1L8-A	TATA-box	TATA	123	+	Core promoter -30 of TSS
Ta-CrRLK1L8-A	TATA-box	TATA	904	+	Core promoter -30 of TSS
Ta-CrRLK1L8-A	TATA-box	TATA	1507	-	Core promoter -30 of TSS
Ta-CrRLK1L8-A	TATA-box	ATATAT	1561	-	Core promoter -30 of TSS
Ta-CrRLK1L8-A	TATA-box	TATA	1562	-	Core promoter -30 of TSS
Ta-CrRLK1L8-A	TATA-box	ATATAT	1649	-	Core promoter -30 of TSS
Ta-CrRLK1L8-A	TATA-box	TATA	1650	-	Core promoter -30 of TSS
Ta-CrRLK1L8-A	TATA-box	TACAAAA	1872	+	Core promoter -30 of TSS
Ta-CrRLK1L8-A	TC-rich repeats	GTTTTCTTAC	1065	-	Defense and stress
Ta-CrRLK1L8-A	GARE-motif	TCTGTTG	1308	-	Gibberellin
Ta-CrRLK1L8-A	G-box	TACGTG	389	-	Light
Ta-CrRLK1L8-A	G-box	CACGAC	1041	-	Light
Ta-CrRLK1L8-A	G-box	CACGAC	1055	+	Light
Ta-CrRLK1L8-A	G-box	CACGAC	1224	+	Light
Ta-CrRLK1L8-A	G-box	CACGTC	1468	+	Light
Ta-CrRLK1L8-A	G-Box	CACGTT	142	+	Light
Ta-CrRLK1L8-A	G-Box	CACGTT	268	-	Light
Ta-CrRLK1L8-A	CAT-box	GCCACT	88	+	Meristem expression
Ta-CrRLK1L8-A	CGTCA-motif	CGTCA	839	-	Methyl jasmonate
Ta-CrRLK1L8-A	CGTCA-motif	CGTCA	1516	-	Methyl jasmonate
Ta-CrRLK1L8-A	CGTCA-motif	CGTCA	1593	-	Methyl jasmonate
Ta-CrRLK1L8-A	CGTCA-motif	CGTCA	1760	+	Methyl jasmonate
Ta-CrRLK1L8-A	TGACG-motif	TGACG	839	+	Methyl jasmonate
Ta-CrRLK1L8-A	TGACG-motif	TGACG	1516	+	Methyl jasmonate
Ta-CrRLK1L8-A	TGACG-motif	TGACG	1593	+	Methyl jasmonate
Ta-CrRLK1L8-A	TGACG-motif	TGACG	1760	-	Methyl jasmonate
Ta-CrRLK1L8-A	MBS	CAACTG	1413	-	MYB-Drought
Ta-CrRLK1L8-A	CAAT-box	CAAAT	8	+	Promoter and Enhancer
Ta-CrRLK1L8-A	CAAT-box	CCAAT	57	+	Promoter and Enhancer
Ta-CrRLK1L8-A	CAAT-box	CCAAT	659	+	Promoter and Enhancer
Ta-CrRLK1L8-A	CAAT-box	CAACCAACTCC	1107	-	Promoter and Enhancer
Ta-CrRLK1L8-A	CAAT-box	CAAAT	1178	+	Promoter and Enhancer
Ta-CrRLK1L8-A	CAAT-box	CAAAT	1285	-	Promoter and Enhancer
Ta-CrRLK1L8-A	CAAT-box	CAAAT	1733	+	Promoter and Enhancer
Ta-CrRLK1L8-B	ABRE	ACGTG	3	-	Abscisic acid
Ta-CrRLK1L8-B	ABRE	ACGTG	118	+	Abscisic acid
Ta-CrRLK1L8-B	ABRE	CGTACGTGCA	248	-	Abscisic acid
Ta-CrRLK1L8-B	ABRE	ACGTG	250	-	Abscisic acid
Ta-CrRLK1L8-B	ABRE	AACCCGG	435	+	Abscisic acid
Ta-CrRLK1L8-B	ABRE	GCAACGTGTC	1301	-	Abscisic acid
Ta-CrRLK1L8-B	ABRE	ACGTG	1303	-	Abscisic acid
Ta-CrRLK1L8-B	ABRE	GCAACGTGTC	1457	-	Abscisic acid
Ta-CrRLK1L8-B	ABRE	ACGTG	1459	-	Abscisic acid
Ta-CrRLK1L8-B	ARE	AAACCA	1250	-	Anaerobic induction
Ta-CrRLK1L8-B	ARE	AAACCA	1758	+	Anaerobic induction
Ta-CrRLK1L8-B	ARE	AAACCA	1872	+	Anaerobic induction
Ta-CrRLK1L8-B	GC-motif	CCCCCG	1612	+	Anoxic specific inducibility
Ta-CrRLK1L8-B	TGA-element	AACGAC	1093	+	Auxin
Ta-CrRLK1L8-B	TGA-element	AACGAC	1265	-	Auxin
Ta-CrRLK1L8-B	TATA-box	ATATAT	1497	-	Core promoter -30 of TSS
Ta-CrRLK1L8-B	TATA-box	TATATA	1498	-	Core promoter -30 of TSS
Ta-CrRLK1L8-B	TATA-box	ATATAT	1499	-	Core promoter -30 of TSS
Ta-CrRLK1L8-B	TATA-box	TATA	1500	-	Core promoter -30 of TSS
Ta-CrRLK1L8-B	TATA-box	ATATAT	1552	-	Core promoter -30 of TSS
Ta-CrRLK1L8-B	TATA-box	TATATA	1553	-	Core promoter -30 of TSS
Ta-CrRLK1L8-B	TATA-box	ATATAT	1554	-	Core promoter -30 of TSS
Ta-CrRLK1L8-B	TATA-box	TATA	1555	-	Core promoter -30 of TSS
Ta-CrRLK1L8-B	TATA-box	ATATAA	1642	+	Core promoter -30 of TSS
Ta-CrRLK1L8-B	TATA-box	TATA	1643	-	Core promoter -30 of TSS
Ta-CrRLK1L8-B	TC-rich repeats	GTTTTCTTAC	1086	-	Defense and stress
Ta-CrRLK1L8-B	G-Box	CACGTT	1459	+	Light
Ta-CrRLK1L8-B	G-box	TACGTG	3	-	Light
Ta-CrRLK1L8-B	G-box	TACGTG	117	+	Light
Ta-CrRLK1L8-B	G-box	TACGTG	250	-	Light
Ta-CrRLK1L8-B	G-box	CACGAC	1065	-	Light
Ta-CrRLK1L8-B	G-box	CACGAC	1076	+	Light
Ta-CrRLK1L8-B	G-box	CACGTC	1303	+	Light
Ta-CrRLK1L8-B	G-box	CACGAC	1939	-	Light
Ta-CrRLK1L8-B	TGACG-motif	TGACG	1507	+	Methyl jasmonate
Ta-CrRLK1L8-B	TGACG-motif	TGACG	1586	+	Methyl jasmonate
Ta-CrRLK1L8-B	TGACG-motif	TGACG	1838	-	Methyl jasmonate
Ta-CrRLK1L8-B	CGTCA-motif	CGTCA	1507	-	Methyl jasmonate
Ta-CrRLK1L8-B	CGTCA-motif	CGTCA	1586	-	Methyl jasmonate
Ta-CrRLK1L8-B	CGTCA-motif	CGTCA	1838	+	Methyl jasmonate
Ta-CrRLK1L8-B	MBS	CAACTG	160	+	MYB-Drought
Ta-CrRLK1L8-B	MBS	CAACTG	1809	-	MYB-Drought
Ta-CrRLK1L8-B	MRE	AACCTAA	266	+	MYB-Light
Ta-CrRLK1L8-B	CAAT-box	CAACCAACTCC	1128	-	Promoter and Enhancer
Ta-CrRLK1L8-B	CAAT-box	CAAAT	1297	-	Promoter and Enhancer
Ta-CrRLK1L8-B	CAAT-box	CAAAT	1726	+	Promoter and Enhancer
Ta-CrRLK1L8-B	CAAT-box	CCAAT	1875	+	Promoter and Enhancer
Ta-CrRLK1L8-D	ABRE	CGTACGTGCA	26	-	Abscisic acid
Ta-CrRLK1L8-D	ABRE	ACGTG	28	-	Abscisic acid
Ta-CrRLK1L8-D	ABRE	AACCCGG	184	+	Abscisic acid
Ta-CrRLK1L8-D	ABRE	TACGGTC	638	-	Abscisic acid
Ta-CrRLK1L8-D	ARE	AAACCA	730	-	Anaerobic induction
Ta-CrRLK1L8-D	ARE	AAACCA	1256	-	Anaerobic induction
Ta-CrRLK1L8-D	ARE	AAACCA	1589	+	Anaerobic induction
Ta-CrRLK1L8-D	GC-motif	CCCCCG	1627	+	Anoxic specific inducibility
Ta-CrRLK1L8-D	GC-motif	CCCCCG	1742	+	Anoxic specific inducibility
Ta-CrRLK1L8-D	TGA-element	AACGAC	1094	+	Auxin
Ta-CrRLK1L8-D	TGA-element	AACGAC	1271	-	Auxin
Ta-CrRLK1L8-D	TATA-box	TATA	573	+	Core promoter -30 of TSS
Ta-CrRLK1L8-D	TATA-box	taTATAAAtc	643	-	Core promoter -30 of TSS
Ta-CrRLK1L8-D	TATA-box	TATAAAT	644	-	Core promoter -30 of TSS
Ta-CrRLK1L8-D	TATA-box	TATAAA	645	-	Core promoter -30 of TSS
Ta-CrRLK1L8-D	TATA-box	TATATAA	646	-	Core promoter -30 of TSS
Ta-CrRLK1L8-D	TATA-box	TATATA	647	+	Core promoter -30 of TSS
Ta-CrRLK1L8-D	TATA-box	ATATAA	648	+	Core promoter -30 of TSS
Ta-CrRLK1L8-D	TATA-box	TATA	649	+	Core promoter -30 of TSS
Ta-CrRLK1L8-D	TATA-box	ATATAT	706	+	Core promoter -30 of TSS
Ta-CrRLK1L8-D	TATA-box	TATA	707	+	Core promoter -30 of TSS
Ta-CrRLK1L8-D	TATA-box	TATA	720	+	Core promoter -30 of TSS
Ta-CrRLK1L8-D	TATA-box	ATATAT	747	+	Core promoter -30 of TSS
Ta-CrRLK1L8-D	TATA-box	TATA	748	+	Core promoter -30 of TSS
Ta-CrRLK1L8-D	TATA-box	ATATAT	1514	-	Core promoter -30 of TSS
Ta-CrRLK1L8-D	TATA-box	TATATA	1515	-	Core promoter -30 of TSS
Ta-CrRLK1L8-D	TATA-box	ATATAT	1516	-	Core promoter -30 of TSS
Ta-CrRLK1L8-D	TATA-box	TATA	1517	-	Core promoter -30 of TSS
Ta-CrRLK1L8-D	TATA-box	ATATAT	1569	-	Core promoter -30 of TSS
Ta-CrRLK1L8-D	TATA-box	TATA	1570	-	Core promoter -30 of TSS
Ta-CrRLK1L8-D	TATA-box	ATATAT	1657	-	Core promoter -30 of TSS
Ta-CrRLK1L8-D	TATA-box	TATA	1658	-	Core promoter -30 of TSS
Ta-CrRLK1L8-D	TATA-box	TACAAAA	1874	+	Core promoter -30 of TSS
Ta-CrRLK1L8-D	TC-rich repeats	GTTTTCTTAC	1087	-	Defense and stress
Ta-CrRLK1L8-D	GARE-motif	TCTGTTG	1332	-	Gibberellin
Ta-CrRLK1L8-D	G-box	TACGTG	28	-	Light
Ta-CrRLK1L8-D	G-box	CACGAC	391	+	Light
Ta-CrRLK1L8-D	G-box	CACGAC	1066	-	Light
Ta-CrRLK1L8-D	G-box	CACGAC	1077	+	Light
Ta-CrRLK1L8-D	G-box	CACGAC	1242	+	Light
Ta-CrRLK1L8-D	TGACG-motif	TGACG	1524	+	Methyl jasmonate
Ta-CrRLK1L8-D	TGACG-motif	TGACG	1601	+	Methyl jasmonate
Ta-CrRLK1L8-D	TGACG-motif	TGACG	1838	-	Methyl jasmonate
Ta-CrRLK1L8-D	CGTCA-motif	CGTCA	1524	-	Methyl jasmonate
Ta-CrRLK1L8-D	CGTCA-motif	CGTCA	1601	-	Methyl jasmonate
Ta-CrRLK1L8-D	CGTCA-motif	CGTCA	1838	+	Methyl jasmonate
Ta-CrRLK1L8-D	MBS	CAACTG	1431	-	MYB-Drought
Ta-CrRLK1L8-D	MRE	AACCTAA	44	+	MYB-Light
Ta-CrRLK1L8-D	CAAT-box	CCAAT	287	+	Promoter and Enhancer
Ta-CrRLK1L8-D	CAAT-box	CAAAT	622	+	Promoter and Enhancer
Ta-CrRLK1L8-D	CAAT-box	CAAAT	727	-	Promoter and Enhancer
Ta-CrRLK1L8-D	CAAT-box	CAACCAACTCC	1129	-	Promoter and Enhancer
Ta-CrRLK1L8-D	CAAT-box	CAAAT	1309	-	Promoter and Enhancer
Ta-CrRLK1L8-D	CAAT-box	CAAAT	1736	+	Promoter and Enhancer
Ta-CrRLK1L9-A	ABRE	ACGTG	265	-	Abscisic acid
Ta-CrRLK1L9-A	ABRE	ACGTG	361	+	Abscisic acid
Ta-CrRLK1L9-A	ABRE	GCCGCGTGGC	1550	+	Abscisic acid
Ta-CrRLK1L9-A	ABRE	AACCCGG	1641	-	Abscisic acid
Ta-CrRLK1L9-A	ARE	AAACCA	965	+	Anaerobic induction
Ta-CrRLK1L9-A	GC-motif	CCCCCG	1737	+	Anoxic specific inducibility
Ta-CrRLK1L9-A	GC-motif	CCCCCG	1821	+	Anoxic specific inducibility
Ta-CrRLK1L9-A	GC-motif	CCCCCG	1924	-	Anoxic specific inducibility
Ta-CrRLK1L9-A	AuxRR-core	GGTCCAT	775	+	Auxin
Ta-CrRLK1L9-A	TATA-box	ccTATAAAaa	211	-	Core promoter -30 of TSS
Ta-CrRLK1L9-A	TATA-box	ccTATAAAaa	324	+	Core promoter -30 of TSS
Ta-CrRLK1L9-A	TATA-box	TATATA	960	+	Core promoter -30 of TSS
Ta-CrRLK1L9-A	TATA-box	ATATAA	961	+	Core promoter -30 of TSS
Ta-CrRLK1L9-A	TATA-box	TATA	962	+	Core promoter -30 of TSS
Ta-CrRLK1L9-A	TATA-box	ATATAA	1073	+	Core promoter -30 of TSS
Ta-CrRLK1L9-A	TATA-box	TATA	1074	-	Core promoter -30 of TSS
Ta-CrRLK1L9-A	TATA-box	TATA	1171	-	Core promoter -30 of TSS
Ta-CrRLK1L9-A	TATA-box	TATA	1244	-	Core promoter -30 of TSS
Ta-CrRLK1L9-A	TC-rich repeats	ATTCTCTAAC	116	-	Defense and stress
Ta-CrRLK1L9-A	TATC-box	TATCCCA	321	+	Gibgerellin
Ta-CrRLK1L9-A	G-box	CACGTC	360	-	Light
Ta-CrRLK1L9-A	G-box	CACGAC	387	-	Light
Ta-CrRLK1L9-A	G-box	CACGAC	1289	+	Light
Ta-CrRLK1L9-A	G-box	CACGAC	1500	+	Light
Ta-CrRLK1L9-A	G-Box	CACGTT	265	+	Light
Ta-CrRLK1L9-A	Sp1	GGGCGG	201	-	Light
Ta-CrRLK1L9-A	Sp1	GGGCGG	1360	-	Light
Ta-CrRLK1L9-A	Sp1	GGGCGG	1853	-	Light
Ta-CrRLK1L9-A	Sp1	GGGCGG	1907	-	Light
Ta-CrRLK1L9-A	GT1-motif	GGTTAA	1098	-	Light
Ta-CrRLK1L9-A	LTR	CCGAAA	1765	+	Low temperature
Ta-CrRLK1L9-A	CAT-box	GCCACT	530	-	Meristem expression
Ta-CrRLK1L9-A	CAT-box	GCCACT	1847	+	Meristem expression
Ta-CrRLK1L9-A	CGTCA-motif	CGTCA	696	-	Methyl jasmonate
Ta-CrRLK1L9-A	CGTCA-motif	CGTCA	1384	-	Methyl jasmonate
Ta-CrRLK1L9-A	TGACG-motif	TGACG	696	+	Methyl jasmonate
Ta-CrRLK1L9-A	TGACG-motif	TGACG	1384	+	Methyl jasmonate
Ta-CrRLK1L9-A	HD-Zip 1	CAAT(A/T)ATTG	403	+	Palisade mesophyll cells
Ta-CrRLK1L9-A	CAAT-box	CCAAT	408	-	Promoter and Enhancer
Ta-CrRLK1L9-A	CAAT-box	CCAAT	1231	+	Promoter and Enhancer
Ta-CrRLK1L9-A	CAAT-box	CAAAT	1415	+	Promoter and Enhancer
Ta-CrRLK1L9-A	CAAT-box	CAAAT	1675	-	Promoter and Enhancer
Ta-CrRLK1L9-A	CAAT-box	CAAAT	1860	+	Promoter and Enhancer
Ta-CrRLK1L9-B	ABRE	ACGTG	394	-	Abscisic acid
Ta-CrRLK1L9-B	ABRE	ACGTG	559	-	Abscisic acid
Ta-CrRLK1L9-B	ABRE	ACGTG	697	+	Abscisic acid
Ta-CrRLK1L9-B	ABRE	CACGTG	716	+	Abscisic acid
Ta-CrRLK1L9-B	ABRE	ACGTG	717	+	Abscisic acid
Ta-CrRLK1L9-B	ABRE	GCCGCGTGGC	1344	+	Abscisic acid
Ta-CrRLK1L9-B	ABRE	ACGTG	1540	-	Abscisic acid
Ta-CrRLK1L9-B	ABRE	AACCCGG	1645	-	Abscisic acid
Ta-CrRLK1L9-B	ARE	AAACCA	792	-	Anaerobic induction
Ta-CrRLK1L9-B	ARE	AAACCA	1245	-	Anaerobic induction
Ta-CrRLK1L9-B	GC-motif	CCCCCG	1298	+	Anoxic specific inducibility
Ta-CrRLK1L9-B	GC-motif	CCCCCG	1741	+	Anoxic specific inducibility
Ta-CrRLK1L9-B	GC-motif	CCCCCG	1924	-	Anoxic specific inducibility
Ta-CrRLK1L9-B	TATA-box	TATACA	522	-	Core promoter -30 of TSS
Ta-CrRLK1L9-B	TATA-box	TATA	524	+	Core promoter -30 of TSS
Ta-CrRLK1L9-B	TATA-box	ATTATA	850	+	Core promoter -30 of TSS
Ta-CrRLK1L9-B	TATA-box	TATAA	851	-	Core promoter -30 of TSS
Ta-CrRLK1L9-B	TATA-box	TATA	852	+	Core promoter -30 of TSS
Ta-CrRLK1L9-B	TATA-box	TATA	1196	-	Core promoter -30 of TSS
Ta-CrRLK1L9-B	TATA-box	ATTATA	1438	+	Core promoter -30 of TSS
Ta-CrRLK1L9-B	TATA-box	TATAA	1439	-	Core promoter -30 of TSS
Ta-CrRLK1L9-B	TATA-box	TATA	1440	-	Core promoter -30 of TSS
Ta-CrRLK1L9-B	G-box	TACGTG	394	-	Light
Ta-CrRLK1L9-B	G-box	TACGTG	696	+	Light
Ta-CrRLK1L9-B	G-box	CACGTG	716	+	Light
Ta-CrRLK1L9-B	G-box	CACGAC	1292	+	Light
Ta-CrRLK1L9-B	G-box	CACGAC	1376	+	Light
Ta-CrRLK1L9-B	G-box	TACGTG	1540	-	Light
Ta-CrRLK1L9-B	G-Box	CACGTT	559	+	Light
Ta-CrRLK1L9-B	G-Box	CACGTG	716	+	Light
Ta-CrRLK1L9-B	GT1-motif	GGTTAAT	823	+	Light
Ta-CrRLK1L9-B	CAT-box	GCCACT	582	-	Meristem expression
Ta-CrRLK1L9-B	CAT-box	GCCACT	1847	+	Meristem expression
Ta-CrRLK1L9-B	TGACG-motif	TGACG	241	+	Methyl jasmonate
Ta-CrRLK1L9-B	TGACG-motif	TGACG	541	-	Methyl jasmonate
Ta-CrRLK1L9-B	CGTCA-motif	CGTCA	241	-	Methyl jasmonate
Ta-CrRLK1L9-B	CGTCA-motif	CGTCA	541	+	Methyl jasmonate
Ta-CrRLK1L9-B	MBS	CAACTG	1685	+	MYB-Drought
Ta-CrRLK1L9-B	CAAT-box	TGCCAAC	97	+	Promoter and Enhancer
Ta-CrRLK1L9-B	CAAT-box	CAAAT	281	+	Promoter and Enhancer
Ta-CrRLK1L9-B	CAAT-box	CAAAT	399	-	Promoter and Enhancer
Ta-CrRLK1L9-B	CAAT-box	CAAAT	505	+	Promoter and Enhancer
Ta-CrRLK1L9-B	CAAT-box	CAAAT	808	-	Promoter and Enhancer
Ta-CrRLK1L9-B	CAAT-box	CAAAT	838	-	Promoter and Enhancer
Ta-CrRLK1L9-B	CAAT-box	CAAAT	867	-	Promoter and Enhancer
Ta-CrRLK1L9-B	CAAT-box	CAAAT	914	-	Promoter and Enhancer
Ta-CrRLK1L9-B	CAAT-box	CCAAT	1216	-	Promoter and Enhancer
Ta-CrRLK1L9-B	CAAT-box	CCAAT	1243	-	Promoter and Enhancer
Ta-CrRLK1L9-B	CAAT-box	CCAAT	1525	+	Promoter and Enhancer
Ta-CrRLK1L9-B	CAAT-box	CAAAT	1530	+	Promoter and Enhancer
Ta-CrRLK1L9-B	CAAT-box	CAAAT	1679	-	Promoter and Enhancer
Ta-CrRLK1L9-B	CAAT-box	CAAAT	1860	+	Promoter and Enhancer
Ta-CrRLK1L9-B	CAAT-box	CAAAT	1902	+	Promoter and Enhancer
Ta-CrRLK1L9-B	TCA-element	TCAGAAGAGG	414	+	Salicylic acid
Ta-CrRLK1L9-B	RY-element	CATGCATG	455	+	Seed-specific regulation
Ta-CrRLK1L9-D	ABRE	ACGTG	269	-	Abscisic acid
Ta-CrRLK1L9-D	ABRE	GCCGCGTGGC	1555	+	Abscisic acid
Ta-CrRLK1L9-D	ABRE	AACCCGG	1645	-	Abscisic acid
Ta-CrRLK1L9-D	ARE	AAACCA	927	+	Anaerobic induction
Ta-CrRLK1L9-D	TATA-box	ccTATAAAaa	215	-	Core promoter -30 of TSS
Ta-CrRLK1L9-D	TATA-box	ccTATAAAaa	328	+	Core promoter -30 of TSS
Ta-CrRLK1L9-D	TATA-box	TATATA	963	+	Core promoter -30 of TSS
Ta-CrRLK1L9-D	TATA-box	ATATAA	964	+	Core promoter -30 of TSS
Ta-CrRLK1L9-D	TATA-box	TATA	965	+	Core promoter -30 of TSS
Ta-CrRLK1L9-D	TATA-box	ATTATA	1075	+	Core promoter -30 of TSS
Ta-CrRLK1L9-D	TATA-box	TATAA	1076	-	Core promoter -30 of TSS
Ta-CrRLK1L9-D	TATA-box	TATA	1077	-	Core promoter -30 of TSS
Ta-CrRLK1L9-D	TATA-box	TATA	1240	-	Core promoter -30 of TSS
Ta-CrRLK1L9-D	TATA-box	TATA	1314	-	Core promoter -30 of TSS
Ta-CrRLK1L9-D	TATC-box	TATCCCA	325	+	Gibgerellin
Ta-CrRLK1L9-D	G-box	CACGAC	1505	+	Light
Ta-CrRLK1L9-D	G-Box	CACGTT	269	+	Light
Ta-CrRLK1L9-D	Sp1	GGGCGG	205	-	Light
Ta-CrRLK1L9-D	Sp1	GGGCGG	1356	-	Light
Ta-CrRLK1L9-D	Sp1	GGGCGG	1907	-	Light
Ta-CrRLK1L9-D	LTR	CCGAAA	1769	+	Low temperature
Ta-CrRLK1L9-D	CAT-box	GCCACT	732	+	Meristem expression
Ta-CrRLK1L9-D	CAT-box	GCCACT	1415	+	Meristem expression
Ta-CrRLK1L9-D	TGACG-motif	TGACG	700	+	Methyl jasmonate
Ta-CrRLK1L9-D	TGACG-motif	TGACG	737	+	Methyl jasmonate
Ta-CrRLK1L9-D	TGACG-motif	TGACG	1370	+	Methyl jasmonate
Ta-CrRLK1L9-D	CGTCA-motif	CGTCA	700	-	Methyl jasmonate
Ta-CrRLK1L9-D	CGTCA-motif	CGTCA	737	-	Methyl jasmonate
Ta-CrRLK1L9-D	CGTCA-motif	CGTCA	1370	-	Methyl jasmonate
Ta-CrRLK1L9-D	CAAT-box	CAAAT	63	+	Promoter and Enhancer
Ta-CrRLK1L9-D	CAAT-box	CCAAT	370	+	Promoter and Enhancer
Ta-CrRLK1L9-D	CAAT-box	CCAAT	681	-	Promoter and Enhancer
Ta-CrRLK1L9-D	CAAT-box	CCAAT	1227	+	Promoter and Enhancer
Ta-CrRLK1L9-D	CAAT-box	CAAAT	1410	+	Promoter and Enhancer
Ta-CrRLK1L9-D	CAAT-box	CAAAT	1679	-	Promoter and Enhancer
Ta-CrRLK1L9-D	CAAT-box	CAAAT	1902	+	Promoter and Enhancer
Ta-CrRLK1L10-A	ARE	AAACCA	1098	+	Anaerobic induction
Ta-CrRLK1L10-A	ARE	AAACCA	1515	-	Anaerobic induction
Ta-CrRLK1L10-A	TGA-element	AACGAC	50	-	Auxin
Ta-CrRLK1L10-A	TATA-box	TATA	109	+	Core promoter -30 of TSS
Ta-CrRLK1L10-A	TATA-box	TATA	881	+	Core promoter -30 of TSS
Ta-CrRLK1L10-A	TATA-box	TATAAA	987	-	Core promoter -30 of TSS
Ta-CrRLK1L10-A	TATA-box	TATAA	988	-	Core promoter -30 of TSS
Ta-CrRLK1L10-A	TATA-box	TATA	989	+	Core promoter -30 of TSS
Ta-CrRLK1L10-A	TATA-box	TATAAA	1009	-	Core promoter -30 of TSS
Ta-CrRLK1L10-A	TATA-box	TATAA	1010	-	Core promoter -30 of TSS
Ta-CrRLK1L10-A	TATA-box	TATA	1011	-	Core promoter -30 of TSS
Ta-CrRLK1L10-A	TATA-box	ATTATA	1413	+	Core promoter -30 of TSS
Ta-CrRLK1L10-A	TATA-box	TATAA	1414	-	Core promoter -30 of TSS
Ta-CrRLK1L10-A	TATA-box	TATA	1415	-	Core promoter -30 of TSS
Ta-CrRLK1L10-A	TATA-box	TATAAAT	1456	-	Core promoter -30 of TSS
Ta-CrRLK1L10-A	TATA-box	TATAAA	1457	-	Core promoter -30 of TSS
Ta-CrRLK1L10-A	TATA-box	TATAA	1458	-	Core promoter -30 of TSS
Ta-CrRLK1L10-A	TATA-box	TATA	1459	-	Core promoter -30 of TSS
Ta-CrRLK1L10-A	GCN4_motif	TGAGTCA	978	-	Endosperm expression
Ta-CrRLK1L10-A	P-box	CCTTTTG	1306	-	Gibberellin
Ta-CrRLK1L10-A	ACE	CTAACGTATT	1265	+	Light
Ta-CrRLK1L10-A	G-box	CACGAC	318	-	Light
Ta-CrRLK1L10-A	G-box	CACGAC	546	+	Light
Ta-CrRLK1L10-A	G-box	CACGAC	1371	+	Light
Ta-CrRLK1L10-A	Sp1	GGGCGG	1191	-	Light
Ta-CrRLK1L10-A	Sp1	GGGCGG	1794	-	Light
Ta-CrRLK1L10-A	Sp1	GGGCGG	1977	-	Light
Ta-CrRLK1L10-A	GT1-motif	GGTTAAT	1091	-	Light
Ta-CrRLK1L10-A	GT1-motif	GGTTAA	1092	-	Light
Ta-CrRLK1L10-A	LTR	CCGAAA	210	+	Low temperature
Ta-CrRLK1L10-A	LTR	CCGAAA	1401	-	Low temperature
Ta-CrRLK1L10-A	LTR	CCGAAA	1933	-	Low temperature
Ta-CrRLK1L10-A	CAT-box	GCCACT	608	+	Meristem expression
Ta-CrRLK1L10-A	CGTCA-motif	CGTCA	1147	+	Methyl jasmonate
Ta-CrRLK1L10-A	CGTCA-motif	CGTCA	1173	-	Methyl jasmonate
Ta-CrRLK1L10-A	CGTCA-motif	CGTCA	1286	+	Methyl jasmonate
Ta-CrRLK1L10-A	TGACG-motif	TGACG	1147	-	Methyl jasmonate
Ta-CrRLK1L10-A	TGACG-motif	TGACG	1173	+	Methyl jasmonate
Ta-CrRLK1L10-A	TGACG-motif	TGACG	1286	-	Methyl jasmonate
Ta-CrRLK1L10-A	MRE	AACCTAA	417	+	MYB-Light
Ta-CrRLK1L10-A	CAAT-box	CAAAT	183	-	Promoter and Enhancer
Ta-CrRLK1L10-A	CAAT-box	CCAAT	295	-	Promoter and Enhancer
Ta-CrRLK1L10-A	CAAT-box	CAAAT	339	-	Promoter and Enhancer
Ta-CrRLK1L10-A	CAAT-box	CCAAT	443	-	Promoter and Enhancer
Ta-CrRLK1L10-A	CAAT-box	CCAAT	566	+	Promoter and Enhancer
Ta-CrRLK1L10-A	CAAT-box	CCAAT	785	-	Promoter and Enhancer
Ta-CrRLK1L10-A	CAAT-box	CAAAT	949	+	Promoter and Enhancer
Ta-CrRLK1L10-A	CAAT-box	CCAAT	1101	+	Promoter and Enhancer
Ta-CrRLK1L10-A	CAAT-box	CAAAT	1453	+	Promoter and Enhancer
Ta-CrRLK1L10-A	CAAT-box	CCAAT	1690	+	Promoter and Enhancer
Ta-CrRLK1L10-A	CAAT-box	CCAAT	1877	-	Promoter and Enhancer
Ta-CrRLK1L10-A	TCA-element	CCATCTTTTT	1066	+	Salicylic acid
Ta-CrRLK1L10-B	ARE	AAACCA	739	+	Anaerobic induction
Ta-CrRLK1L10-B	ARE	AAACCA	1156	-	Anaerobic induction
Ta-CrRLK1L10-B	TATA-box	ccTATAAAaa	811	+	Core promoter -30 of TSS
Ta-CrRLK1L10-B	TATA-box	TACAAAA	813	+	Core promoter -30 of TSS
Ta-CrRLK1L10-B	TATA-box	ATTATA	1053	+	Core promoter -30 of TSS
Ta-CrRLK1L10-B	TATA-box	TATAA	1054	-	Core promoter -30 of TSS
Ta-CrRLK1L10-B	TATA-box	TATA	1055	-	Core promoter -30 of TSS
Ta-CrRLK1L10-B	TATA-box	TATAAAT	1097	-	Core promoter -30 of TSS
Ta-CrRLK1L10-B	TATA-box	TATAAA	1098	-	Core promoter -30 of TSS
Ta-CrRLK1L10-B	TATA-box	TATAA	1099	-	Core promoter -30 of TSS
Ta-CrRLK1L10-B	TATA-box	TATA	1100	-	Core promoter -30 of TSS
Ta-CrRLK1L10-B	ACE	GACACGTATG	95	+	Light
Ta-CrRLK1L10-B	G-box	CACGAC	109	-	Light
Ta-CrRLK1L10-B	G-box	CACGAC	156	+	Light
Ta-CrRLK1L10-B	Sp1	GGGCGG	1445	-	Light
Ta-CrRLK1L10-B	Sp1	GGGCGG	1510	-	Light
Ta-CrRLK1L10-B	Sp1	GGGCGG	1628	-	Light
Ta-CrRLK1L10-B	LTR	CCGAAA	1584	-	Low temperature
Ta-CrRLK1L10-B	CAT-box	GCCACT	358	+	Meristem expression
Ta-CrRLK1L10-B	CAT-box	GCCACT	934	+	Meristem expression
Ta-CrRLK1L10-B	CGTCA-motif	CGTCA	13	+	Methyl jasmonate
Ta-CrRLK1L10-B	CGTCA-motif	CGTCA	802	+	Methyl jasmonate
Ta-CrRLK1L10-B	TGACG-motif	TGACG	13	-	Methyl jasmonate
Ta-CrRLK1L10-B	TGACG-motif	TGACG	802	-	Methyl jasmonate
Ta-CrRLK1L10-B	MRE	AACCTAA	169	+	MYB-Light
Ta-CrRLK1L10-B	CAAT-box	CCAAT	195	-	Promoter and Enhancer
Ta-CrRLK1L10-B	CAAT-box	CCAAT	316	+	Promoter and Enhancer
Ta-CrRLK1L10-B	CAAT-box	CCAAT	559	-	Promoter and Enhancer
Ta-CrRLK1L10-B	CAAT-box	CAAAT	725	+	Promoter and Enhancer
Ta-CrRLK1L10-B	CAAT-box	CCAAT	742	+	Promoter and Enhancer
Ta-CrRLK1L10-B	CAAT-box	CAAAT	1094	+	Promoter and Enhancer
Ta-CrRLK1L10-B	CAAT-box	CCAAT	1341	+	Promoter and Enhancer
Ta-CrRLK1L10-B	CAAT-box	CCAAT	1528	-	Promoter and Enhancer
Ta-CrRLK1L10-D	ABRE	TACGGTC	173	-	Abscisic acid
Ta-CrRLK1L10-D	ARE	AAACCA	1515	-	Anaerobic induction
Ta-CrRLK1L10-D	TGA-element	AACGAC	119	-	Auxin
Ta-CrRLK1L10-D	TGA-element	AACGAC	1048	-	Auxin
Ta-CrRLK1L10-D	TATA-box	TATA	178	+	Core promoter -30 of TSS
Ta-CrRLK1L10-D	TATA-box	TATA	998	+	Core promoter -30 of TSS
Ta-CrRLK1L10-D	TATA-box	TATAAAT	1456	-	Core promoter -30 of TSS
Ta-CrRLK1L10-D	TATA-box	TATAAA	1457	-	Core promoter -30 of TSS
Ta-CrRLK1L10-D	TATA-box	TATAA	1458	-	Core promoter -30 of TSS
Ta-CrRLK1L10-D	TATA-box	TATA	1459	-	Core promoter -30 of TSS
Ta-CrRLK1L10-D	TATA-box	TACAAAA	1472	+	Core promoter -30 of TSS
Ta-CrRLK1L10-D	G-box	CACGAC	433	+	Light
Ta-CrRLK1L10-D	Sp1	GGGCGG	1794	-	Light
Ta-CrRLK1L10-D	Sp1	GGGCGG	1859	-	Light
Ta-CrRLK1L10-D	Sp1	GGGCGG	1977	-	Light
Ta-CrRLK1L10-D	LTR	CCGAAA	282	+	Low temperature
Ta-CrRLK1L10-D	LTR	CCGAAA	1155	+	Low temperature
Ta-CrRLK1L10-D	LTR	CCGAAA	1400	-	Low temperature
Ta-CrRLK1L10-D	LTR	CCGAAA	1933	-	Low temperature
Ta-CrRLK1L10-D	CAT-box	GCCACT	207	+	Meristem expression
Ta-CrRLK1L10-D	CAT-box	GCCACT	704	+	Meristem expression
Ta-CrRLK1L10-D	TGACG-motif	TGACG	169	+	Methyl jasmonate
Ta-CrRLK1L10-D	TGACG-motif	TGACG	1143	-	Methyl jasmonate
Ta-CrRLK1L10-D	TGACG-motif	TGACG	1169	+	Methyl jasmonate
Ta-CrRLK1L10-D	TGACG-motif	TGACG	1284	-	Methyl jasmonate
Ta-CrRLK1L10-D	CGTCA-motif	CGTCA	169	-	Methyl jasmonate
Ta-CrRLK1L10-D	CGTCA-motif	CGTCA	1143	+	Methyl jasmonate
Ta-CrRLK1L10-D	CGTCA-motif	CGTCA	1169	-	Methyl jasmonate
Ta-CrRLK1L10-D	CGTCA-motif	CGTCA	1284	+	Methyl jasmonate
Ta-CrRLK1L10-D	MRE	AACCTAA	517	+	MYB-Light
Ta-CrRLK1L10-D	CAAT-box	CAAAT	88	-	Promoter and Enhancer
Ta-CrRLK1L10-D	CAAT-box	CAAAT	408	-	Promoter and Enhancer
Ta-CrRLK1L10-D	CAAT-box	CAAAT	501	+	Promoter and Enhancer
Ta-CrRLK1L10-D	CAAT-box	CCAAT	543	-	Promoter and Enhancer
Ta-CrRLK1L10-D	CAAT-box	CCAAT	662	+	Promoter and Enhancer
Ta-CrRLK1L10-D	CAAT-box	CCAAT	902	-	Promoter and Enhancer
Ta-CrRLK1L10-D	CAAT-box	CAAAT	1066	+	Promoter and Enhancer
Ta-CrRLK1L10-D	CAAT-box	CAAAT	1453	+	Promoter and Enhancer
Ta-CrRLK1L10-D	CAAT-box	CCAAT	1690	+	Promoter and Enhancer
Ta-CrRLK1L10-D	CAAT-box	CCAAT	1877	-	Promoter and Enhancer
Ta-CrRLK1L11-A	ABRE	ACGTG	698	+	Abscisic acid
Ta-CrRLK1L11-A	GC-motif	CCCCCG	363	-	Anoxic specific inducibility
Ta-CrRLK1L11-A	GC-motif	CCCCCG	1472	-	Anoxic specific inducibility
Ta-CrRLK1L11-A	TATA-box	TATA	482	+	Core promoter -30 of TSS
Ta-CrRLK1L11-A	TATA-box	TATAAAA	512	-	Core promoter -30 of TSS
Ta-CrRLK1L11-A	TATA-box	TATAAA	513	-	Core promoter -30 of TSS
Ta-CrRLK1L11-A	TATA-box	TATAA	514	-	Core promoter -30 of TSS
Ta-CrRLK1L11-A	TATA-box	TATA	515	+	Core promoter -30 of TSS
Ta-CrRLK1L11-A	TATA-box	TATA	629	+	Core promoter -30 of TSS
Ta-CrRLK1L11-A	TATA-box	ATATAT	676	+	Core promoter -30 of TSS
Ta-CrRLK1L11-A	TATA-box	TATA	677	+	Core promoter -30 of TSS
Ta-CrRLK1L11-A	TATA-box	TATACA	701	-	Core promoter -30 of TSS
Ta-CrRLK1L11-A	TATA-box	TATA	703	+	Core promoter -30 of TSS
Ta-CrRLK1L11-A	TATA-box	TATATA	726	+	Core promoter -30 of TSS
Ta-CrRLK1L11-A	TATA-box	TATA	728	+	Core promoter -30 of TSS
Ta-CrRLK1L11-A	P-box	CCTTTTG	907	-	Gibberellin
Ta-CrRLK1L11-A	ACE	GACACGTATG	695	-	Light
Ta-CrRLK1L11-A	G-box	TACGTG	697	+	Light
Ta-CrRLK1L11-A	Sp1	GGGCGG	22	-	Light
Ta-CrRLK1L11-A	Sp1	GGGCGG	129	-	Light
Ta-CrRLK1L11-A	Sp1	GGGCGG	1073	-	Light
Ta-CrRLK1L11-A	Sp1	GGGCGG	1493	+	Light
Ta-CrRLK1L11-A	Sp1	GGGCGG	1546	-	Light
Ta-CrRLK1L11-A	TGACG-motif	TGACG	65	+	Methyl jasmonate
Ta-CrRLK1L11-A	TGACG-motif	TGACG	1627	+	Methyl jasmonate
Ta-CrRLK1L11-A	CGTCA-motif	CGTCA	65	-	Methyl jasmonate
Ta-CrRLK1L11-A	CGTCA-motif	CGTCA	1627	-	Methyl jasmonate
Ta-CrRLK1L11-A	CAAT-box	CCAAT	133	+	Promoter and Enhancer
Ta-CrRLK1L11-A	CAAT-box	CAAAT	519	+	Promoter and Enhancer
Ta-CrRLK1L11-A	CAAT-box	CAAAT	571	-	Promoter and Enhancer
Ta-CrRLK1L11-A	CAAT-box	CAAAT	599	-	Promoter and Enhancer
Ta-CrRLK1L11-A	CAAT-box	CAAAT	710	+	Promoter and Enhancer
Ta-CrRLK1L11-A	CAAT-box	CAAAT	949	-	Promoter and Enhancer
Ta-CrRLK1L11-A	CAAT-box	CAAAT	1278	-	Promoter and Enhancer
Ta-CrRLK1L11-A	CAAT-box	CCAAT	1569	-	Promoter and Enhancer
Ta-CrRLK1L11-B	ABRE	ACGTG	103	-	Abscisic acid
Ta-CrRLK1L11-B	GC-motif	CCCCCG	1452	-	Anoxic specific inducibility
Ta-CrRLK1L11-B	TATA-box	ATTATA	1624	+	Core promoter -30 of TSS
Ta-CrRLK1L11-B	TATA-box	TATAA	1625	-	Core promoter -30 of TSS
Ta-CrRLK1L11-B	TATA-box	TATA	1626	-	Core promoter -30 of TSS
Ta-CrRLK1L11-B	P-box	CCTTTTG	891	-	Gibberellin
Ta-CrRLK1L11-B	G-box	TACGTG	103	-	Light
Ta-CrRLK1L11-B	G-box	CACGAC	1638	-	Light
Ta-CrRLK1L11-B	Sp1	GGGCGG	771	-	Light
Ta-CrRLK1L11-B	Sp1	GGGCGG	1072	-	Light
Ta-CrRLK1L11-B	Sp1	GGGCGG	1488	+	Light
Ta-CrRLK1L11-B	LTR	CCGAAA	474	+	Low temperature
Ta-CrRLK1L11-B	CGTCA-motif	CGTCA	404	-	Methyl jasmonate
Ta-CrRLK1L11-B	CGTCA-motif	CGTCA	456	-	Methyl jasmonate
Ta-CrRLK1L11-B	TGACG-motif	TGACG	404	+	Methyl jasmonate
Ta-CrRLK1L11-B	TGACG-motif	TGACG	456	+	Methyl jasmonate
Ta-CrRLK1L11-B	CAAT-box	CCAAT	490	+	Promoter and Enhancer
Ta-CrRLK1L11-B	CAAT-box	CAAAT	526	-	Promoter and Enhancer
Ta-CrRLK1L11-B	CAAT-box	CCAAT	541	+	Promoter and Enhancer
Ta-CrRLK1L11-B	CAAT-box	CAAAT	929	-	Promoter and Enhancer
Ta-CrRLK1L11-B	CAAT-box	CCAAT	1078	+	Promoter and Enhancer
Ta-CrRLK1L11-B	CAAT-box	CAAAT	1258	-	Promoter and Enhancer
Ta-CrRLK1L11-B	CAAT-box	CCAAT	1564	-	Promoter and Enhancer
Ta-CrRLK1L11-D	ABRE	CACGTG	591	+	Abscisic acid
Ta-CrRLK1L11-D	ABRE	ACGTG	592	+	Abscisic acid
Ta-CrRLK1L11-D	GC-motif	CCCCCG	1456	-	Anoxic specific inducibility
Ta-CrRLK1L11-D	AuxRR-core	GGTCCAT	71	-	Auxin
Ta-CrRLK1L11-D	MSA-like	(T/C)C(T/C)AACGG(T/C)(T/C)A	629	-	Cell cycle
Ta-CrRLK1L11-D	TATA-box	TACAAAA	560	-	Core promoter -30 of TSS
Ta-CrRLK1L11-D	P-box	CCTTTTG	884	-	Gibberellin
Ta-CrRLK1L11-D	G-box	GCCACGTGGA	589	-	Light
Ta-CrRLK1L11-D	G-box	CACGTG	591	+	Light
Ta-CrRLK1L11-D	G-Box	CACGTG	591	+	Light
Ta-CrRLK1L11-D	Sp1	GGGCGG	748	+	Light
Ta-CrRLK1L11-D	Sp1	GGGCGG	1065	-	Light
Ta-CrRLK1L11-D	Sp1	GGGCGG	1477	+	Light
Ta-CrRLK1L11-D	CAT-box	GCCACT	408	-	Meristem expression
Ta-CrRLK1L11-D	MRE	AACCTAA	1194	+	MYB-Light
Ta-CrRLK1L11-D	CAAT-box	CAACCAACTCC	112	+	Promoter and Enhancer
Ta-CrRLK1L11-D	CAAT-box	CAAAT	234	+	Promoter and Enhancer
Ta-CrRLK1L11-D	CAAT-box	TGCCAAC	634	-	Promoter and Enhancer
Ta-CrRLK1L11-D	CAAT-box	CCAAT	701	-	Promoter and Enhancer
Ta-CrRLK1L11-D	CAAT-box	CAAAT	720	+	Promoter and Enhancer
Ta-CrRLK1L11-D	CAAT-box	CAAAT	779	+	Promoter and Enhancer
Ta-CrRLK1L11-D	CAAT-box	CAAAT	922	-	Promoter and Enhancer
Ta-CrRLK1L11-D	CAAT-box	CAAAT	1038	+	Promoter and Enhancer
Ta-CrRLK1L11-D	CAAT-box	CCAAT	1071	+	Promoter and Enhancer
Ta-CrRLK1L11-D	CAAT-box	CCAAT	1564	-	Promoter and Enhancer
Ta-CrRLK1L12-A	ARE	AAACCA	1672	+	Anaerobic induction
Ta-CrRLK1L12-A	TATA-box	TATA	421	+	Core promoter -30 of TSS
Ta-CrRLK1L12-A	TATA-box	TATAAAA	731	-	Core promoter -30 of TSS
Ta-CrRLK1L12-A	TATA-box	TATAAA	732	-	Core promoter -30 of TSS
Ta-CrRLK1L12-A	TATA-box	TATAA	733	-	Core promoter -30 of TSS
Ta-CrRLK1L12-A	TATA-box	TATA	734	+	Core promoter -30 of TSS
Ta-CrRLK1L12-A	TATA-box	TATA	997	+	Core promoter -30 of TSS
Ta-CrRLK1L12-A	TATA-box	TATAAAA	1035	-	Core promoter -30 of TSS
Ta-CrRLK1L12-A	TATA-box	TATAAA	1036	-	Core promoter -30 of TSS
Ta-CrRLK1L12-A	TATA-box	TATAA	1037	-	Core promoter -30 of TSS
Ta-CrRLK1L12-A	TATA-box	TATA	1038	-	Core promoter -30 of TSS
Ta-CrRLK1L12-A	TATA-box	TATAAAT	1157	-	Core promoter -30 of TSS
Ta-CrRLK1L12-A	TATA-box	TATAAA	1158	-	Core promoter -30 of TSS
Ta-CrRLK1L12-A	TATA-box	TATAA	1159	-	Core promoter -30 of TSS
Ta-CrRLK1L12-A	TATA-box	TATA	1160	-	Core promoter -30 of TSS
Ta-CrRLK1L12-A	TATA-box	TATAAAT	1379	-	Core promoter -30 of TSS
Ta-CrRLK1L12-A	TATA-box	TATAAA	1380	-	Core promoter -30 of TSS
Ta-CrRLK1L12-A	TATA-box	TATAA	1381	-	Core promoter -30 of TSS
Ta-CrRLK1L12-A	TATA-box	TATA	1382	-	Core promoter -30 of TSS
Ta-CrRLK1L12-A	TATA-box	TATAAGAA	1410	-	Core promoter -30 of TSS
Ta-CrRLK1L12-A	TATA-box	TATAA	1413	-	Core promoter -30 of TSS
Ta-CrRLK1L12-A	TATA-box	TATA	1414	-	Core promoter -30 of TSS
Ta-CrRLK1L12-A	TATA-box	TATAAAT	1951	-	Core promoter -30 of TSS
Ta-CrRLK1L12-A	TATA-box	TATAAA	1952	-	Core promoter -30 of TSS
Ta-CrRLK1L12-A	TATA-box	TATAA	1953	-	Core promoter -30 of TSS
Ta-CrRLK1L12-A	TATA-box	TATA	1954	-	Core promoter -30 of TSS
Ta-CrRLK1L12-A	TATC-box	TATCCCA	182	-	Gibgerellin
Ta-CrRLK1L12-A	CAT-box	GCCACT	1365	-	Meristem expression
Ta-CrRLK1L12-A	MBS	CAACTG	445	+	MYB-Drought
Ta-CrRLK1L12-A	CAAT-box	CAAAT	11	+	Promoter and Enhancer
Ta-CrRLK1L12-A	CAAT-box	CCAAT	71	+	Promoter and Enhancer
Ta-CrRLK1L12-A	CAAT-box	CAAAT	141	+	Promoter and Enhancer
Ta-CrRLK1L12-A	CAAT-box	CAAAT	175	+	Promoter and Enhancer
Ta-CrRLK1L12-A	CAAT-box	TGCCAAC	320	-	Promoter and Enhancer
Ta-CrRLK1L12-A	CAAT-box	CCAAT	406	-	Promoter and Enhancer
Ta-CrRLK1L12-A	CAAT-box	CAAAT	429	-	Promoter and Enhancer
Ta-CrRLK1L12-A	CAAT-box	CAAAT	766	-	Promoter and Enhancer
Ta-CrRLK1L12-A	CAAT-box	CCAAT	854	+	Promoter and Enhancer
Ta-CrRLK1L12-A	CAAT-box	CAAAT	857	-	Promoter and Enhancer
Ta-CrRLK1L12-A	CAAT-box	CAAAT	1181	-	Promoter and Enhancer
Ta-CrRLK1L12-A	CAAT-box	CAAAT	1278	-	Promoter and Enhancer
Ta-CrRLK1L12-A	CAAT-box	CCAAT	1318	-	Promoter and Enhancer
Ta-CrRLK1L12-A	CAAT-box	CCAAT	1360	-	Promoter and Enhancer
Ta-CrRLK1L12-A	CAAT-box	CAAAT	1386	-	Promoter and Enhancer
Ta-CrRLK1L12-A	CAAT-box	CAAAT	1433	-	Promoter and Enhancer
Ta-CrRLK1L12-A	CAAT-box	CAAAT	1441	-	Promoter and Enhancer
Ta-CrRLK1L12-A	CAAT-box	CAAAT	1475	-	Promoter and Enhancer
Ta-CrRLK1L12-A	CAAT-box	CAAAT	1661	+	Promoter and Enhancer
Ta-CrRLK1L12-A	TCA-element	TCAGAAGAGG	1288	-	Salicylic acid
Ta-CrRLK1L12-A	RY-element	CATGCATG	1755	-	Seed-specific regulation
Ta-CrRLK1L12-B	ABRE	ACGTG	332	+	Abscisic acid
Ta-CrRLK1L12-B	ABRE	ACGTG	1719	-	Abscisic acid
Ta-CrRLK1L12-B	ABRE	GACACGTACGT	1918	+	Abscisic acid
Ta-CrRLK1L12-B	ABRE	ACGTG	1920	-	Abscisic acid
Ta-CrRLK1L12-B	ARE	AAACCA	292	-	Anaerobic induction
Ta-CrRLK1L12-B	ARE	AAACCA	1674	+	Anaerobic induction
Ta-CrRLK1L12-B	TGA-element	AACGAC	1722	-	Auxin
Ta-CrRLK1L12-B	TGA-element	AACGAC	1927	-	Auxin
Ta-CrRLK1L12-B	TATA-box	TATATA	158	+	Core promoter -30 of TSS
Ta-CrRLK1L12-B	TATA-box	ATATAT	159	+	Core promoter -30 of TSS
Ta-CrRLK1L12-B	TATA-box	TATATA	160	+	Core promoter -30 of TSS
Ta-CrRLK1L12-B	TATA-box	ATATAT	161	+	Core promoter -30 of TSS
Ta-CrRLK1L12-B	TATA-box	TATA	162	+	Core promoter -30 of TSS
Ta-CrRLK1L12-B	TATA-box	ATATAA	338	+	Core promoter -30 of TSS
Ta-CrRLK1L12-B	TATA-box	TATA	339	+	Core promoter -30 of TSS
Ta-CrRLK1L12-B	TATA-box	TATAAAT	404	-	Core promoter -30 of TSS
Ta-CrRLK1L12-B	TATA-box	TATAAA	405	-	Core promoter -30 of TSS
Ta-CrRLK1L12-B	TATA-box	TATAA	406	-	Core promoter -30 of TSS
Ta-CrRLK1L12-B	TATA-box	TATA	407	+	Core promoter -30 of TSS
Ta-CrRLK1L12-B	TATA-box	TATAAAT	622	-	Core promoter -30 of TSS
Ta-CrRLK1L12-B	TATA-box	TATAAA	623	-	Core promoter -30 of TSS
Ta-CrRLK1L12-B	TATA-box	TATAA	624	-	Core promoter -30 of TSS
Ta-CrRLK1L12-B	TATA-box	TATA	625	+	Core promoter -30 of TSS
Ta-CrRLK1L12-B	TATA-box	TATAAAT	725	-	Core promoter -30 of TSS
Ta-CrRLK1L12-B	TATA-box	TATAAA	726	-	Core promoter -30 of TSS
Ta-CrRLK1L12-B	TATA-box	TATAA	727	-	Core promoter -30 of TSS
Ta-CrRLK1L12-B	TATA-box	TATA	728	+	Core promoter -30 of TSS
Ta-CrRLK1L12-B	TATA-box	TAAAGATT	806	-	Core promoter -30 of TSS
Ta-CrRLK1L12-B	TATA-box	TATAAA	810	-	Core promoter -30 of TSS
Ta-CrRLK1L12-B	TATA-box	TATAA	811	-	Core promoter -30 of TSS
Ta-CrRLK1L12-B	TATA-box	TATA	812	+	Core promoter -30 of TSS
Ta-CrRLK1L12-B	TATA-box	ATATAT	833	+	Core promoter -30 of TSS
Ta-CrRLK1L12-B	TATA-box	TATA	834	+	Core promoter -30 of TSS
Ta-CrRLK1L12-B	TATA-box	TATA	1010	-	Core promoter -30 of TSS
Ta-CrRLK1L12-B	TATA-box	TATAAAA	1050	-	Core promoter -30 of TSS
Ta-CrRLK1L12-B	TATA-box	TATAAA	1051	-	Core promoter -30 of TSS
Ta-CrRLK1L12-B	TATA-box	TATAA	1052	-	Core promoter -30 of TSS
Ta-CrRLK1L12-B	TATA-box	TATA	1053	-	Core promoter -30 of TSS
Ta-CrRLK1L12-B	TATA-box	ccTATAAAaa	1094	+	Core promoter -30 of TSS
Ta-CrRLK1L12-B	TATA-box	TATACA	1135	-	Core promoter -30 of TSS
Ta-CrRLK1L12-B	TATA-box	TATA	1137	-	Core promoter -30 of TSS
Ta-CrRLK1L12-B	TATA-box	TATA	1190	-	Core promoter -30 of TSS
Ta-CrRLK1L12-B	TATA-box	ATTATA	1385	+	Core promoter -30 of TSS
Ta-CrRLK1L12-B	TATA-box	TATAA	1386	-	Core promoter -30 of TSS
Ta-CrRLK1L12-B	TATA-box	TATA	1387	-	Core promoter -30 of TSS
Ta-CrRLK1L12-B	TC-rich repeats	ATTCTCTAAC	247	-	Defense and stress
Ta-CrRLK1L12-B	TATC-box	TATCCCA	1192	+	Gibgerellin
Ta-CrRLK1L12-B	G-box	CACGAC	1229	+	Light
Ta-CrRLK1L12-B	G-box	CACGAC	1312	+	Light
Ta-CrRLK1L12-B	G-box	CACGTC	1719	+	Light
Ta-CrRLK1L12-B	G-box	TACGTG	1920	-	Light
Ta-CrRLK1L12-B	G-Box	CACGTT	331	-	Light
Ta-CrRLK1L12-B	LTR	CCGAAA	553	+	Low temperature
Ta-CrRLK1L12-B	CGTCA-motif	CGTCA	1156	+	Methyl jasmonate
Ta-CrRLK1L12-B	TGACG-motif	TGACG	1156	-	Methyl jasmonate
Ta-CrRLK1L12-B	MRE	AACCTAA	576	+	MYB-Light
Ta-CrRLK1L12-B	CAAT-box	CCCAATTT	31	+	Promoter and Enhancer
Ta-CrRLK1L12-B	CAAT-box	CCAAT	32	+	Promoter and Enhancer
Ta-CrRLK1L12-B	CAAT-box	CCAAT	260	-	Promoter and Enhancer
Ta-CrRLK1L12-B	CAAT-box	CAAAT	428	-	Promoter and Enhancer
Ta-CrRLK1L12-B	CAAT-box	CAAAT	521	-	Promoter and Enhancer
Ta-CrRLK1L12-B	CAAT-box	CCAAT	561	-	Promoter and Enhancer
Ta-CrRLK1L12-B	CAAT-box	CCAAT	603	-	Promoter and Enhancer
Ta-CrRLK1L12-B	CAAT-box	CAAAT	768	-	Promoter and Enhancer
Ta-CrRLK1L12-B	CAAT-box	CCAAT	1085	+	Promoter and Enhancer
Ta-CrRLK1L12-B	CAAT-box	CAAAT	1159	+	Promoter and Enhancer
Ta-CrRLK1L12-B	CAAT-box	CAAAT	1382	+	Promoter and Enhancer
Ta-CrRLK1L12-B	CAAT-box	CAAAT	1663	+	Promoter and Enhancer
Ta-CrRLK1L12-B	TCA-element	TCAGAAGAGG	531	-	Salicylic acid
Ta-CrRLK1L12-D	ARE	AAACCA	366	-	Anaerobic induction
Ta-CrRLK1L12-D	ARE	AAACCA	1452	+	Anaerobic induction
Ta-CrRLK1L12-D	TGA-element	AACGAC	1544	-	Auxin
Ta-CrRLK1L12-D	TATA-box	taTATAAAtc	402	+	Core promoter -30 of TSS
Ta-CrRLK1L12-D	TATA-box	TATTTAAA	579	+	Core promoter -30 of TSS
Ta-CrRLK1L12-D	TATA-box	ccTATAAAaa	664	+	Core promoter -30 of TSS
Ta-CrRLK1L12-D	TATA-box	TATA	705	+	Core promoter -30 of TSS
Ta-CrRLK1L12-D	TATA-box	TATA	727	+	Core promoter -30 of TSS
Ta-CrRLK1L12-D	TATA-box	ATATAT	844	+	Core promoter -30 of TSS
Ta-CrRLK1L12-D	TATA-box	TATA	845	+	Core promoter -30 of TSS
Ta-CrRLK1L12-D	TATA-box	taTATAAAtc	1029	-	Core promoter -30 of TSS
Ta-CrRLK1L12-D	TATA-box	TATATA	1033	-	Core promoter -30 of TSS
Ta-CrRLK1L12-D	TATA-box	ATATAT	1034	-	Core promoter -30 of TSS
Ta-CrRLK1L12-D	TATA-box	TATATA	1035	-	Core promoter -30 of TSS
Ta-CrRLK1L12-D	TATA-box	ATATAA	1036	+	Core promoter -30 of TSS
Ta-CrRLK1L12-D	TATA-box	TATA	1037	-	Core promoter -30 of TSS
Ta-CrRLK1L12-D	TATA-box	ATTATA	1137	+	Core promoter -30 of TSS
Ta-CrRLK1L12-D	TATA-box	TATAA	1138	-	Core promoter -30 of TSS
Ta-CrRLK1L12-D	TATA-box	TATA	1139	-	Core promoter -30 of TSS
Ta-CrRLK1L12-D	TATA-box	ATTATA	1187	+	Core promoter -30 of TSS
Ta-CrRLK1L12-D	TATA-box	TATAA	1188	-	Core promoter -30 of TSS
Ta-CrRLK1L12-D	TATA-box	TATA	1189	-	Core promoter -30 of TSS
Ta-CrRLK1L12-D	4cl-CMA1b	ATTCCGATAAACT	215	+	Light
Ta-CrRLK1L12-D	GT1-motif	GGTTAA	162	+	Light
Ta-CrRLK1L12-D	Sp1	GGGCGG	1567	-	Light
Ta-CrRLK1L12-D	LTR	CCGAAA	865	-	Low temperature
Ta-CrRLK1L12-D	CAT-box	GCCACT	525	-	Meristem expression
Ta-CrRLK1L12-D	CAT-box	GCCACT	1071	-	Meristem expression
Ta-CrRLK1L12-D	TGACG-motif	TGACG	309	+	Methyl jasmonate
Ta-CrRLK1L12-D	CGTCA-motif	CGTCA	309	-	Methyl jasmonate
Ta-CrRLK1L12-D	Unnamed_1	GGATTTTACAGT	1062	+	Phytochrome down-regulation expression
Ta-CrRLK1L12-D	CAAT-box	CAAAT	1	+	Promoter and Enhancer
Ta-CrRLK1L12-D	CAAT-box	CAAAT	59	+	Promoter and Enhancer
Ta-CrRLK1L12-D	CAAT-box	CAAAT	129	+	Promoter and Enhancer
Ta-CrRLK1L12-D	CAAT-box	CAAAT	696	-	Promoter and Enhancer
Ta-CrRLK1L12-D	CAAT-box	CAAAT	779	-	Promoter and Enhancer
Ta-CrRLK1L12-D	CAAT-box	CCAAT	801	+	Promoter and Enhancer
Ta-CrRLK1L12-D	CAAT-box	CAAAT	889	+	Promoter and Enhancer
Ta-CrRLK1L12-D	CAAT-box	CAAAT	909	-	Promoter and Enhancer
Ta-CrRLK1L12-D	CAAT-box	CAAAT	923	+	Promoter and Enhancer
Ta-CrRLK1L12-D	CAAT-box	CAAAT	993	+	Promoter and Enhancer
Ta-CrRLK1L12-D	CAAT-box	CAAAT	1047	+	Promoter and Enhancer
Ta-CrRLK1L12-D	CAAT-box	CCAAT	1050	-	Promoter and Enhancer
Ta-CrRLK1L12-D	CAAT-box	CAAAT	1057	-	Promoter and Enhancer
Ta-CrRLK1L12-D	CAAT-box	CAAAT	1129	+	Promoter and Enhancer
Ta-CrRLK1L12-D	CAAT-box	CAAAT	1134	+	Promoter and Enhancer
Ta-CrRLK1L12-D	CAAT-box	CAAAT	1441	+	Promoter and Enhancer
Ta-CrRLK1L12-D	RY-element	CATGCATG	1516	-	Seed-specific regulation
Ta-CrRLK1L13-A	ABRE	ACGTG	394	-	Abscisic acid
Ta-CrRLK1L13-A	ABRE	GCCGCGTGGC	1485	+	Abscisic acid
Ta-CrRLK1L13-A	ARE	AAACCA	293	+	Anaerobic induction
Ta-CrRLK1L13-A	ARE	AAACCA	695	+	Anaerobic induction
Ta-CrRLK1L13-A	ARE	AAACCA	1051	+	Anaerobic induction
Ta-CrRLK1L13-A	ARE	AAACCA	1169	+	Anaerobic induction
Ta-CrRLK1L13-A	ARE	AAACCA	1271	-	Anaerobic induction
Ta-CrRLK1L13-A	ARE	AAACCA	1478	+	Anaerobic induction
Ta-CrRLK1L13-A	GC-motif	CCCCCG	1739	+	Anoxic specific inducibility
Ta-CrRLK1L13-A	TATA-box	TATATA	31	+	Core promoter -30 of TSS
Ta-CrRLK1L13-A	TATA-box	TATA	33	+	Core promoter -30 of TSS
Ta-CrRLK1L13-A	TATA-box	TATA	68	+	Core promoter -30 of TSS
Ta-CrRLK1L13-A	TATA-box	taTATAAAtc	106	-	Core promoter -30 of TSS
Ta-CrRLK1L13-A	TATA-box	taTATAAAg	107	-	Core promoter -30 of TSS
Ta-CrRLK1L13-A	TATA-box	TATAAA	108	-	Core promoter -30 of TSS
Ta-CrRLK1L13-A	TATA-box	TATATAA	109	-	Core promoter -30 of TSS
Ta-CrRLK1L13-A	TATA-box	TATATA	110	+	Core promoter -30 of TSS
Ta-CrRLK1L13-A	TATA-box	ATATAT	111	+	Core promoter -30 of TSS
Ta-CrRLK1L13-A	TATA-box	TATA	112	+	Core promoter -30 of TSS
Ta-CrRLK1L13-A	TATA-box	TATACA	116	-	Core promoter -30 of TSS
Ta-CrRLK1L13-A	TATA-box	TATA	118	+	Core promoter -30 of TSS
Ta-CrRLK1L13-A	TATA-box	ATATAT	232	+	Core promoter -30 of TSS
Ta-CrRLK1L13-A	TATA-box	TATA	233	+	Core promoter -30 of TSS
Ta-CrRLK1L13-A	TATA-box	TATAAAA	239	-	Core promoter -30 of TSS
Ta-CrRLK1L13-A	TATA-box	TATAAA	240	-	Core promoter -30 of TSS
Ta-CrRLK1L13-A	TATA-box	TATAA	241	-	Core promoter -30 of TSS
Ta-CrRLK1L13-A	TATA-box	TATA	242	+	Core promoter -30 of TSS
Ta-CrRLK1L13-A	TATA-box	TATACA	364	-	Core promoter -30 of TSS
Ta-CrRLK1L13-A	TATA-box	TATA	366	+	Core promoter -30 of TSS
Ta-CrRLK1L13-A	TATA-box	TATA	388	+	Core promoter -30 of TSS
Ta-CrRLK1L13-A	TATA-box	TATAAGAA	811	-	Core promoter -30 of TSS
Ta-CrRLK1L13-A	TATA-box	TATAA	814	-	Core promoter -30 of TSS
Ta-CrRLK1L13-A	TATA-box	TATA	815	+	Core promoter -30 of TSS
Ta-CrRLK1L13-A	TATA-box	TATA	869	+	Core promoter -30 of TSS
Ta-CrRLK1L13-A	TATA-box	TATAAA	924	-	Core promoter -30 of TSS
Ta-CrRLK1L13-A	TATA-box	TATAA	925	-	Core promoter -30 of TSS
Ta-CrRLK1L13-A	TATA-box	TATA	926	+	Core promoter -30 of TSS
Ta-CrRLK1L13-A	TATA-box	TATA	1037	-	Core promoter -30 of TSS
Ta-CrRLK1L13-A	TATA-box	TATAA	1069	-	Core promoter -30 of TSS
Ta-CrRLK1L13-A	TATA-box	TATA	1070	-	Core promoter -30 of TSS
Ta-CrRLK1L13-A	TATA-box	TATAA	1127	-	Core promoter -30 of TSS
Ta-CrRLK1L13-A	TATA-box	TATA	1128	-	Core promoter -30 of TSS
Ta-CrRLK1L13-A	TATA-box	TATAA	1146	-	Core promoter -30 of TSS
Ta-CrRLK1L13-A	TATA-box	TATA	1147	-	Core promoter -30 of TSS
Ta-CrRLK1L13-A	TATA-box	TATAA	1156	-	Core promoter -30 of TSS
Ta-CrRLK1L13-A	TATA-box	TATA	1157	-	Core promoter -30 of TSS
Ta-CrRLK1L13-A	TATA-box	TATAA	1206	-	Core promoter -30 of TSS
Ta-CrRLK1L13-A	TATA-box	TATA	1207	-	Core promoter -30 of TSS
Ta-CrRLK1L13-A	G-box	CACGTC	394	+	Light
Ta-CrRLK1L13-A	G-box	CACGAC	1875	+	Light
Ta-CrRLK1L13-A	GT1-motif	GGTTAA	1735	-	Light
Ta-CrRLK1L13-A	Sp1	GGGCGG	1742	-	Light
Ta-CrRLK1L13-A	Sp1	GGGCGG	1774	-	Light
Ta-CrRLK1L13-A	Sp1	GGGCGG	1803	-	Light
Ta-CrRLK1L13-A	TGACG-motif	TGACG	3	-	Methyl jasmonate
Ta-CrRLK1L13-A	TGACG-motif	TGACG	139	+	Methyl jasmonate
Ta-CrRLK1L13-A	TGACG-motif	TGACG	188	-	Methyl jasmonate
Ta-CrRLK1L13-A	TGACG-motif	TGACG	349	-	Methyl jasmonate
Ta-CrRLK1L13-A	TGACG-motif	TGACG	355	-	Methyl jasmonate
Ta-CrRLK1L13-A	TGACG-motif	TGACG	1648	-	Methyl jasmonate
Ta-CrRLK1L13-A	TGACG-motif	TGACG	1975	+	Methyl jasmonate
Ta-CrRLK1L13-A	CGTCA-motif	CGTCA	3	+	Methyl jasmonate
Ta-CrRLK1L13-A	CGTCA-motif	CGTCA	139	-	Methyl jasmonate
Ta-CrRLK1L13-A	CGTCA-motif	CGTCA	188	+	Methyl jasmonate
Ta-CrRLK1L13-A	CGTCA-motif	CGTCA	349	+	Methyl jasmonate
Ta-CrRLK1L13-A	CGTCA-motif	CGTCA	355	+	Methyl jasmonate
Ta-CrRLK1L13-A	CGTCA-motif	CGTCA	1648	+	Methyl jasmonate
Ta-CrRLK1L13-A	CGTCA-motif	CGTCA	1975	-	Methyl jasmonate
Ta-CrRLK1L13-A	MBS	CAACTG	6	-	MYB-Drought
Ta-CrRLK1L13-A	MBSI	aaaAaaC(G/C)GTTA	774	-	MYB-flavonoid biosynthetic genes regulation
Ta-CrRLK1L13-A	CAAT-box	CAAAT	54	+	Promoter and Enhancer
Ta-CrRLK1L13-A	CAAT-box	CAAAT	148	-	Promoter and Enhancer
Ta-CrRLK1L13-A	CAAT-box	CAAAT	378	-	Promoter and Enhancer
Ta-CrRLK1L13-A	CAAT-box	CAAAT	435	+	Promoter and Enhancer
Ta-CrRLK1L13-A	CAAT-box	CAAAT	438	-	Promoter and Enhancer
Ta-CrRLK1L13-A	CAAT-box	CCAAT	573	+	Promoter and Enhancer
Ta-CrRLK1L13-A	CAAT-box	CCAAT	1010	-	Promoter and Enhancer
Ta-CrRLK1L13-A	CAAT-box	CAAAT	1382	-	Promoter and Enhancer
Ta-CrRLK1L13-A	CAAT-box	CCAAT	1545	-	Promoter and Enhancer
Ta-CrRLK1L13-A	CAAT-box	CCAAT	1569	+	Promoter and Enhancer
Ta-CrRLK1L13-A	CAAT-box	CCAAT	1796	-	Promoter and Enhancer
Ta-CrRLK1L13-A	TCA-element	CCATCTTTTT	1527	+	Salicylic acid
Ta-CrRLK1L13-B	ABRE	ACGTG	515	+	Abscisic acid
Ta-CrRLK1L13-B	ABRE	ACGTG	1937	+	Abscisic acid
Ta-CrRLK1L13-B	ABRE	GCCGCGTGGC	1957	+	Abscisic acid
Ta-CrRLK1L13-B	ARE	AAACCA	1512	-	Anaerobic induction
Ta-CrRLK1L13-B	GC-motif	CCCCCG	41	-	Anoxic specific inducibility
Ta-CrRLK1L13-B	GC-motif	CCCCCG	82	-	Anoxic specific inducibility
Ta-CrRLK1L13-B	GC-motif	CCCCCG	1201	-	Anoxic specific inducibility
Ta-CrRLK1L13-B	GC-motif	CCCCCG	1748	+	Anoxic specific inducibility
Ta-CrRLK1L13-B	TATA-box	TATATAA	1	-	Core promoter -30 of TSS
Ta-CrRLK1L13-B	TATA-box	TATATA	2	+	Core promoter -30 of TSS
Ta-CrRLK1L13-B	TATA-box	ATATAT	3	+	Core promoter -30 of TSS
Ta-CrRLK1L13-B	TATA-box	TATATA	4	+	Core promoter -30 of TSS
Ta-CrRLK1L13-B	TATA-box	TATA	6	+	Core promoter -30 of TSS
Ta-CrRLK1L13-B	TATA-box	ccTATAAAaa	304	+	Core promoter -30 of TSS
Ta-CrRLK1L13-B	TATA-box	TATATA	306	+	Core promoter -30 of TSS
Ta-CrRLK1L13-B	TATA-box	ATATAA	307	+	Core promoter -30 of TSS
Ta-CrRLK1L13-B	TATA-box	TATA	308	+	Core promoter -30 of TSS
Ta-CrRLK1L13-B	TATA-box	TATA	1381	-	Core promoter -30 of TSS
Ta-CrRLK1L13-B	TATA-box	TATAA	1396	-	Core promoter -30 of TSS
Ta-CrRLK1L13-B	TATA-box	TATA	1397	-	Core promoter -30 of TSS
Ta-CrRLK1L13-B	TATA-box	TATAAA	1442	-	Core promoter -30 of TSS
Ta-CrRLK1L13-B	TATA-box	TATAA	1443	-	Core promoter -30 of TSS
Ta-CrRLK1L13-B	TATA-box	TATA	1444	-	Core promoter -30 of TSS
Ta-CrRLK1L13-B	TATA-box	TATA	1502	-	Core promoter -30 of TSS
Ta-CrRLK1L13-B	TC-rich repeats	GTTTTCTTAC	1531	-	Defense and stress
Ta-CrRLK1L13-B	G-box	CACGAC	439	-	Light
Ta-CrRLK1L13-B	G-box	TACGTG	514	+	Light
Ta-CrRLK1L13-B	G-box	CACGAC	573	+	Light
Ta-CrRLK1L13-B	G-box	CACGAC	1385	-	Light
Ta-CrRLK1L13-B	G-box	CACGAC	1878	+	Light
Ta-CrRLK1L13-B	G-box	CACGTC	1936	-	Light
Ta-CrRLK1L13-B	C-box	ACGAGCACCGCC	1897	-	Light
Ta-CrRLK1L13-B	GT1-motif	GGTTAA	1744	-	Light
Ta-CrRLK1L13-B	Sp1	GGGCGG	250	-	Light
Ta-CrRLK1L13-B	Sp1	GGGCGG	1751	-	Light
Ta-CrRLK1L13-B	Sp1	GGGCGG	1783	-	Light
Ta-CrRLK1L13-B	Sp1	GGGCGG	1812	-	Light
Ta-CrRLK1L13-B	LTR	CCGAAA	38	-	Low temperature
Ta-CrRLK1L13-B	CAT-box	GCCACT	811	+	Meristem expression
Ta-CrRLK1L13-B	TGACG-motif	TGACG	500	-	Methyl jasmonate
Ta-CrRLK1L13-B	TGACG-motif	TGACG	1057	-	Methyl jasmonate
Ta-CrRLK1L13-B	TGACG-motif	TGACG	1657	-	Methyl jasmonate
Ta-CrRLK1L13-B	TGACG-motif	TGACG	1935	+	Methyl jasmonate
Ta-CrRLK1L13-B	TGACG-motif	TGACG	1975	+	Methyl jasmonate
Ta-CrRLK1L13-B	CGTCA-motif	CGTCA	500	+	Methyl jasmonate
Ta-CrRLK1L13-B	CGTCA-motif	CGTCA	1057	+	Methyl jasmonate
Ta-CrRLK1L13-B	CGTCA-motif	CGTCA	1657	+	Methyl jasmonate
Ta-CrRLK1L13-B	CGTCA-motif	CGTCA	1935	-	Methyl jasmonate
Ta-CrRLK1L13-B	CGTCA-motif	CGTCA	1975	-	Methyl jasmonate
Ta-CrRLK1L13-B	MBS	CAACTG	1631	-	MYB-Drought
Ta-CrRLK1L13-B	CAAT-box	CAAAT	565	-	Promoter and Enhancer
Ta-CrRLK1L13-B	CAAT-box	CCAAT	1560	+	Promoter and Enhancer
Ta-CrRLK1L13-B	CAAT-box	CCAAT	1805	-	Promoter and Enhancer
Ta-CrRLK1L13-B	RY-element	CATGCATG	1565	-	Seed-specific regulation
Ta-CrRLK1L13-B	WUN-motif	AAATTTCCT	698	-	Wound
Ta-CrRLK1L13-D	ABRE	CACGTG	1047	-	Abscisic acid
Ta-CrRLK1L13-D	ABRE	ACGTG	1048	+	Abscisic acid
Ta-CrRLK1L13-D	ARE	AAACCA	1507	-	Anaerobic induction
Ta-CrRLK1L13-D	GC-motif	CCCCCG	1739	+	Anoxic specific inducibility
Ta-CrRLK1L13-D	TATA-box	TATATAA	989	-	Core promoter -30 of TSS
Ta-CrRLK1L13-D	TATA-box	TATATA	990	+	Core promoter -30 of TSS
Ta-CrRLK1L13-D	TATA-box	TATA	992	+	Core promoter -30 of TSS
Ta-CrRLK1L13-D	TATA-box	TATA	1373	-	Core promoter -30 of TSS
Ta-CrRLK1L13-D	TATA-box	TATAAA	1432	-	Core promoter -30 of TSS
Ta-CrRLK1L13-D	TATA-box	TATAA	1433	-	Core promoter -30 of TSS
Ta-CrRLK1L13-D	TATA-box	TATA	1434	-	Core promoter -30 of TSS
Ta-CrRLK1L13-D	G-Box	TCCACATGGCA	812	-	Light
Ta-CrRLK1L13-D	G-Box	CACGTG	1047	-	Light
Ta-CrRLK1L13-D	G-box	CACGTG	1047	-	Light
Ta-CrRLK1L13-D	G-box	CACGAC	1875	+	Light
Ta-CrRLK1L13-D	Sp1	GGGCGG	1742	-	Light
Ta-CrRLK1L13-D	Sp1	GGGCGG	1774	-	Light
Ta-CrRLK1L13-D	Sp1	GGGCGG	1803	-	Light
Ta-CrRLK1L13-D	GT1-motif	GGTTAA	1129	-	Light
Ta-CrRLK1L13-D	GT1-motif	GGTTAA	1735	-	Light
Ta-CrRLK1L13-D	LTR	CCGAAA	399	-	Low temperature
Ta-CrRLK1L13-D	CAT-box	GCCACT	513	+	Meristem expression
Ta-CrRLK1L13-D	CGTCA-motif	CGTCA	1648	+	Methyl jasmonate
Ta-CrRLK1L13-D	CGTCA-motif	CGTCA	1975	-	Methyl jasmonate
Ta-CrRLK1L13-D	TGACG-motif	TGACG	1648	-	Methyl jasmonate
Ta-CrRLK1L13-D	TGACG-motif	TGACG	1975	+	Methyl jasmonate
Ta-CrRLK1L13-D	MBS	CAACTG	703	-	MYB-Drought
Ta-CrRLK1L13-D	MBS	CAACTG	1115	-	MYB-Drought
Ta-CrRLK1L13-D	MBS	CAACTG	1225	+	MYB-Drought
Ta-CrRLK1L13-D	MBS	CAACTG	1622	-	MYB-Drought
Ta-CrRLK1L13-D	CAAT-box	CAAAT	64	+	Promoter and Enhancer
Ta-CrRLK1L13-D	CAAT-box	CAAAT	143	-	Promoter and Enhancer
Ta-CrRLK1L13-D	CAAT-box	CAAAT	391	+	Promoter and Enhancer
Ta-CrRLK1L13-D	CAAT-box	CCAAT	447	+	Promoter and Enhancer
Ta-CrRLK1L13-D	CAAT-box	CAAAT	895	+	Promoter and Enhancer
Ta-CrRLK1L13-D	CAAT-box	CAAAT	936	+	Promoter and Enhancer
Ta-CrRLK1L13-D	CAAT-box	CAAAT	1215	-	Promoter and Enhancer
Ta-CrRLK1L13-D	CAAT-box	CCAAT	1555	+	Promoter and Enhancer
Ta-CrRLK1L13-D	CAAT-box	CCAAT	1796	-	Promoter and Enhancer
Ta-CrRLK1L14-A	ABRE	GCAACGTGTC	433	+	Abscisic acid
Ta-CrRLK1L14-A	ABRE	GCCGCGTGGC	814	+	Abscisic acid
Ta-CrRLK1L14-A	ABRE	CGCACGTGTC	839	-	Abscisic acid
Ta-CrRLK1L14-A	ARE	AAACCA	398	+	Anaerobic induction
Ta-CrRLK1L14-A	GC-motif	CCCCCG	748	-	Anoxic specific inducibility
Ta-CrRLK1L14-A	AuxRR-core	GGTCCAT	1299	+	Auxin
Ta-CrRLK1L14-A	TATA-box	TATAAAA	1210	-	Core promoter -30 of TSS
Ta-CrRLK1L14-A	TATA-box	TATAAA	1211	-	Core promoter -30 of TSS
Ta-CrRLK1L14-A	TATA-box	TATAA	1212	-	Core promoter -30 of TSS
Ta-CrRLK1L14-A	TATA-box	TATA	1213	-	Core promoter -30 of TSS
Ta-CrRLK1L14-A	TATA-box	ATATAA	1718	+	Core promoter -30 of TSS
Ta-CrRLK1L14-A	TATA-box	TATA	1719	-	Core promoter -30 of TSS
Ta-CrRLK1L14-A	TATA-box	TATACA	1825	-	Core promoter -30 of TSS
Ta-CrRLK1L14-A	TATA-box	TATA	1827	-	Core promoter -30 of TSS
Ta-CrRLK1L14-A	TATA-box	TATA	1857	-	Core promoter -30 of TSS
Ta-CrRLK1L14-A	TATA-box	ATATAT	1931	-	Core promoter -30 of TSS
Ta-CrRLK1L14-A	TATA-box	TATATA	1932	-	Core promoter -30 of TSS
Ta-CrRLK1L14-A	TATA-box	TATA	1934	-	Core promoter -30 of TSS
Ta-CrRLK1L14-A	GARE-motif	TCTGTTG	922	+	Gibberellin
Ta-CrRLK1L14-A	G-box	CACGAC	122	-	Light
Ta-CrRLK1L14-A	Sp1	GGGCGG	100	+	Light
Ta-CrRLK1L14-A	Sp1	GGGCGG	1350	-	Light
Ta-CrRLK1L14-A	Sp1	GGGCGG	1383	-	Light
Ta-CrRLK1L14-A	LTR	CCGAAA	31	+	Low temperature
Ta-CrRLK1L14-A	CAT-box	GCCACT	153	+	Meristem expression
Ta-CrRLK1L14-A	CAT-box	GCCACT	1776	+	Meristem expression
Ta-CrRLK1L14-A	TGACG-motif	TGACG	19	-	Methyl jasmonate
Ta-CrRLK1L14-A	TGACG-motif	TGACG	1327	-	Methyl jasmonate
Ta-CrRLK1L14-A	TGACG-motif	TGACG	1982	-	Methyl jasmonate
Ta-CrRLK1L14-A	CGTCA-motif	CGTCA	19	+	Methyl jasmonate
Ta-CrRLK1L14-A	CGTCA-motif	CGTCA	1327	+	Methyl jasmonate
Ta-CrRLK1L14-A	CGTCA-motif	CGTCA	1982	+	Methyl jasmonate
Ta-CrRLK1L14-A	MRE	AACCTAA	265	-	MYB-Light
Ta-CrRLK1L14-A	CAAT-box	CAAAT	84	-	Promoter and Enhancer
Ta-CrRLK1L14-A	CAAT-box	CAAAT	245	+	Promoter and Enhancer
Ta-CrRLK1L14-A	CAAT-box	CAAAT	314	+	Promoter and Enhancer
Ta-CrRLK1L14-A	CAAT-box	CAAAT	732	-	Promoter and Enhancer
Ta-CrRLK1L14-A	CAAT-box	CAAAT	1064	-	Promoter and Enhancer
Ta-CrRLK1L14-A	CAAT-box	CAAAT	1099	+	Promoter and Enhancer
Ta-CrRLK1L14-A	CAAT-box	CAAAT	1340	+	Promoter and Enhancer
Ta-CrRLK1L14-A	CAAT-box	CCAAT	1404	+	Promoter and Enhancer
Ta-CrRLK1L14-A	CAAT-box	CCAAT	1441	-	Promoter and Enhancer
Ta-CrRLK1L14-A	CAAT-box	CAAAT	1563	+	Promoter and Enhancer
Ta-CrRLK1L14-A	CAAT-box	CAAAT	1772	-	Promoter and Enhancer
Ta-CrRLK1L14-B	ABRE	GCAACGTGTC	433	+	Abscisic acid
Ta-CrRLK1L14-B	ABRE	GCCGCGTGGC	814	+	Abscisic acid
Ta-CrRLK1L14-B	ABRE	CGCACGTGTC	839	-	Abscisic acid
Ta-CrRLK1L14-B	ARE	AAACCA	398	+	Anaerobic induction
Ta-CrRLK1L14-B	GC-motif	CCCCCG	748	-	Anoxic specific inducibility
Ta-CrRLK1L14-B	AuxRR-core	GGTCCAT	1299	+	Auxin
Ta-CrRLK1L14-B	TATA-box	TATAAAA	1210	-	Core promoter -30 of TSS
Ta-CrRLK1L14-B	TATA-box	TATAAA	1211	-	Core promoter -30 of TSS
Ta-CrRLK1L14-B	TATA-box	TATAA	1212	-	Core promoter -30 of TSS
Ta-CrRLK1L14-B	TATA-box	TATA	1213	-	Core promoter -30 of TSS
Ta-CrRLK1L14-B	TATA-box	ATATAA	1718	+	Core promoter -30 of TSS
Ta-CrRLK1L14-B	TATA-box	TATA	1719	-	Core promoter -30 of TSS
Ta-CrRLK1L14-B	TATA-box	TATACA	1825	-	Core promoter -30 of TSS
Ta-CrRLK1L14-B	TATA-box	TATA	1827	-	Core promoter -30 of TSS
Ta-CrRLK1L14-B	TATA-box	TATA	1857	-	Core promoter -30 of TSS
Ta-CrRLK1L14-B	TATA-box	ATATAT	1931	-	Core promoter -30 of TSS
Ta-CrRLK1L14-B	TATA-box	TATATA	1932	-	Core promoter -30 of TSS
Ta-CrRLK1L14-B	TATA-box	TATA	1934	-	Core promoter -30 of TSS
Ta-CrRLK1L14-B	GARE-motif	TCTGTTG	922	+	Gibberellin
Ta-CrRLK1L14-B	G-box	CACGAC	122	-	Light
Ta-CrRLK1L14-B	Sp1	GGGCGG	100	+	Light
Ta-CrRLK1L14-B	Sp1	GGGCGG	1350	-	Light
Ta-CrRLK1L14-B	Sp1	GGGCGG	1383	-	Light
Ta-CrRLK1L14-B	LTR	CCGAAA	31	+	Low temperature
Ta-CrRLK1L14-B	CAT-box	GCCACT	153	+	Meristem expression
Ta-CrRLK1L14-B	CAT-box	GCCACT	1776	+	Meristem expression
Ta-CrRLK1L14-B	NON-box	AGATCGACG	781	-	Meristem specific activation
Ta-CrRLK1L14-B	CGTCA-motif	CGTCA	19	+	Methyl jasmonate
Ta-CrRLK1L14-B	CGTCA-motif	CGTCA	1327	+	Methyl jasmonate
Ta-CrRLK1L14-B	CGTCA-motif	CGTCA	1982	+	Methyl jasmonate
Ta-CrRLK1L14-B	TGACG-motif	TGACG	19	-	Methyl jasmonate
Ta-CrRLK1L14-B	TGACG-motif	TGACG	1327	-	Methyl jasmonate
Ta-CrRLK1L14-B	TGACG-motif	TGACG	1982	-	Methyl jasmonate
Ta-CrRLK1L14-B	MRE	AACCTAA	265	-	MYB-Light
Ta-CrRLK1L14-B	CAAT-box	CAAAT	84	-	Promoter and Enhancer
Ta-CrRLK1L14-B	CAAT-box	CAAAT	245	+	Promoter and Enhancer
Ta-CrRLK1L14-B	CAAT-box	CAAAT	314	+	Promoter and Enhancer
Ta-CrRLK1L14-B	CAAT-box	CAAAT	732	-	Promoter and Enhancer
Ta-CrRLK1L14-B	CAAT-box	CAAAT	1064	-	Promoter and Enhancer
Ta-CrRLK1L14-B	CAAT-box	CAAAT	1099	+	Promoter and Enhancer
Ta-CrRLK1L14-B	CAAT-box	CAAAT	1340	+	Promoter and Enhancer
Ta-CrRLK1L14-B	CAAT-box	CCAAT	1404	+	Promoter and Enhancer
Ta-CrRLK1L14-B	CAAT-box	CCAAT	1441	-	Promoter and Enhancer
Ta-CrRLK1L14-B	CAAT-box	CAAAT	1563	+	Promoter and Enhancer
Ta-CrRLK1L14-B	CAAT-box	CAAAT	1772	-	Promoter and Enhancer
Ta-CrRLK1L14-D	ABRE	ACGTG	435	+	Abscisic acid
Ta-CrRLK1L14-D	GC-motif	CCCCCG	483	-	Anoxic specific inducibility
Ta-CrRLK1L14-D	circadian	CAAAGATATC	37	+	Circadian control
Ta-CrRLK1L14-D	TATA-box	TATAAAA	1844	-	Core promoter -30 of TSS
Ta-CrRLK1L14-D	TATA-box	TATAAA	1845	-	Core promoter -30 of TSS
Ta-CrRLK1L14-D	TATA-box	TATAA	1846	-	Core promoter -30 of TSS
Ta-CrRLK1L14-D	TATA-box	TATA	1847	-	Core promoter -30 of TSS
Ta-CrRLK1L14-D	TATA-box	TATATA	1858	-	Core promoter -30 of TSS
Ta-CrRLK1L14-D	TATA-box	ATATAT	1859	-	Core promoter -30 of TSS
Ta-CrRLK1L14-D	TATA-box	TATATA	1860	-	Core promoter -30 of TSS
Ta-CrRLK1L14-D	TATA-box	ATATAA	1861	+	Core promoter -30 of TSS
Ta-CrRLK1L14-D	TATA-box	TATA	1862	-	Core promoter -30 of TSS
Ta-CrRLK1L14-D	P-box	CCTTTTG	702	-	Gibberellin
Ta-CrRLK1L14-D	GARE-motif	TCTGTTG	1597	+	Gibberellin
Ta-CrRLK1L14-D	ACE	CTAACGTATT	465	-	Light
Ta-CrRLK1L14-D	C-box	ACGAGCACCGCC	1345	-	Light
Ta-CrRLK1L14-D	G-box	CACGAC	214	+	Light
Ta-CrRLK1L14-D	G-box	CACGTC	434	-	Light
Ta-CrRLK1L14-D	G-box	CACGAC	454	+	Light
Ta-CrRLK1L14-D	G-box	CACGAC	795	-	Light
Ta-CrRLK1L14-D	LTR	CCGAAA	480	-	Low temperature
Ta-CrRLK1L14-D	LTR	CCGAAA	979	-	Low temperature
Ta-CrRLK1L14-D	CAT-box	GCCACT	826	+	Meristem expression
Ta-CrRLK1L14-D	CAT-box	GCCACT	843	-	Meristem expression
Ta-CrRLK1L14-D	NON-box	AGATCGACG	1461	-	Meristem specific activation
Ta-CrRLK1L14-D	CAAT-box	CAAAT	387	-	Promoter and Enhancer
Ta-CrRLK1L14-D	CAAT-box	CAAAT	447	+	Promoter and Enhancer
Ta-CrRLK1L14-D	CAAT-box	TGCCAAC	771	-	Promoter and Enhancer
Ta-CrRLK1L14-D	CAAT-box	CAAAT	914	+	Promoter and Enhancer
Ta-CrRLK1L14-D	CAAT-box	CAAAT	975	+	Promoter and Enhancer
Ta-CrRLK1L14-D	CAAT-box	CAAAT	1395	-	Promoter and Enhancer
Ta-CrRLK1L14-D	CAAT-box	CAAAT	1718	-	Promoter and Enhancer
Ta-CrRLK1L14-D	CAAT-box	CAAAT	1968	+	Promoter and Enhancer
Ta-CrRLK1L15-A	ARE	AAACCA	995	+	Anaerobic induction
Ta-CrRLK1L15-A	ARE	AAACCA	1538	-	Anaerobic induction
Ta-CrRLK1L15-A	ARE	AAACCA	1543	-	Anaerobic induction
Ta-CrRLK1L15-A	GC-motif	CCCCCG	550	-	Anoxic specific inducibility
Ta-CrRLK1L15-A	TGA-element	AACGAC	915	+	Auxin
Ta-CrRLK1L15-A	TGA-element	AACGAC	948	+	Auxin
Ta-CrRLK1L15-A	TATA-box	ATTATA	1064	+	Core promoter -30 of TSS
Ta-CrRLK1L15-A	TATA-box	TATATAA	1065	-	Core promoter -30 of TSS
Ta-CrRLK1L15-A	TATA-box	TATATA	1066	-	Core promoter -30 of TSS
Ta-CrRLK1L15-A	TATA-box	TATA	1068	-	Core promoter -30 of TSS
[truncated: 120 more rows]
